# Supplementary material for: Targeted metabolomics analysis of nucleosides and the identification of biomarkers for colorectal adenomas and colorectal cancer
Source: Front Mol Biosci. 2023 Jun 27;10:1163089. doi: 10.3389/fmolb.2023.1163089 (PMC10334214; doi:10.3389/fmolb.2023.1163089)
Supplement: Supplementary file 1 [file Table2.XLSX]

## Sheet: Sheet1
A-Serum			A-IS			m6A-Serum and m1A-Serum			m6A-IS and m1A-IS			Cm-Serum			Cm-IS			U-Serum			U-IS			m3U-Serum and m5U-Serum			m5U-IS			m3U-standard			Um-serum			Um-IS			m1G-Serum and m2G-Serum			m1G-standard and m2G-standard			Gm-serum			Gm-standard
Time (min)	Intensity (cps)		Time (min)	Intensity (cps)		Time (min)	Intensity (cps)		Time (min)	Intensity (cps)		Time (min)	Intensity (cps)		Time (min)	Intensity (cps)		Time (min)	Intensity (cps)		Time (min)	Intensity (cps)		Time (min)	Intensity (cps)		Time (min)	Intensity (cps)		Time (min)	Intensity (cps)		Time (min)	Intensity (cps)		Time (min)	Intensity (cps)		Time (min)	Intensity (cps)		Time (min)	Intensity (cps)		Time (min)	Intensity (cps)		Time (min)	Intensity (cps)
0	167.186		0	217.042		0	51.7182		0	0.1721		0	22.9213		0.027	55.9338		0	31.7171		0	8.6434		0	28.3439		0	135.119		0	21.9732		0	56.7114		0	46.1501		0	83.9923		0	34.3046		0	14.2728		0.054	0
0.027	162.389		0.027	248.509		0.027	63.961		0.027	1.7986		0.027	17.2579		0.054	45.9623		0.027	29.1702		0.027	10.6018		0.027	42.6387		0.027	107.937		0.027	32.2464		0.027	53.9331		0.027	59.1717		0.027	79.2688		0.027	42.0229		0.027	6.5375		0.0811	0
0.054	177.606		0.054	206.202		0.054	73.7364		0.054	10.5819		0.054	10.1372		0.0811	42.245		0.054	21.0626		0.054	6.1905		0.054	48.0648		0.054	110.265		0.054	42.9319		0.054	43.1166		0.054	58.786		0.054	70.8537		0.054	63.6131		0.054	2.7065		0.1081	0
0.0811	187.218		0.0811	133.89		0.0811	80.5169		0.0811	33.6325		0.0811	13.5646		0.1081	53.7133		0.0811	20.5166		0.0811	2.6964		0.0811	48.8943		0.0811	102.117		0.0811	31.926		0.0811	30.2784		0.0811	48.7706		0.0811	51.2073		0.0811	104.16		0.0811	6.1633		0.1351	0
0.1081	217.845		0.1081	118.709		0.1081	64.3176		0.1081	61.6489		0.1081	20.3002		0.1351	55.9346		0.1081	26.3505		0.1081	6.1596		0.1081	43.3717		0.1081	67.6211		0.1081	24.343		0.1081	13.8968		0.1081	53.022		0.1081	55.1853		0.1081	117.821		0.1081	10.0966		0.1621	0.0001
0.1351	275.393		0.1351	150.259		0.1351	53.716		0.1351	67.0315		0.1351	15.0203		0.1621	39.7997		0.1351	35.7489		0.1351	9.9824		0.1351	37.9113		0.1351	47.3049		0.1351	31.6084		0.1351	4.2757		0.1351	67.4864		0.1351	71.2913		0.1351	87.4382		0.1351	7.508		0.1891	0.0066
0.1621	277.007		0.1621	168.808		0.1621	50.3394		0.1621	47.1861		0.1621	17.6046		0.1891	29.2624		0.1621	40.1443		0.1621	6.0517		0.1621	34.2985		0.1621	57.7506		0.1621	44.0671		0.1621	7.7341		0.1621	77.907		0.1621	64.1583		0.1621	54.0459		0.1621	8.7462		0.2162	0.2209
0.1891	224.201		0.1891	187.002		0.1891	34.4541		0.1891	35.4261		0.1891	33.8464		0.2162	31.3863		0.1891	32.0478		0.1891	1.4624		0.1891	42.6112		0.1891	75.0093		0.1891	58.6235		0.1891	17.4999		0.1891	75.8882		0.1891	61.5165		0.1891	36.2052		0.1891	16.1345		0.2432	2.6973
0.2162	184.752		0.2162	197.187		0.2162	32.6474		0.2162	36.7857		0.2162	40.8087		0.2432	36.3295		0.2162	28.3805		0.2162	1.5695		0.2162	64.7844		0.2162	76.2371		0.2162	77.8947		0.2162	23.6497		0.2162	55.9464		0.2162	94.2036		0.2162	55.9593		0.2162	16.0274		0.2702	12.0992
0.2432	177.708		0.2432	182.747		0.2431	73.9636		0.2431	38.8014		0.2432	36.8706		0.2702	36.9927		0.2431	33.2846		0.2431	7.3987		0.2432	75.7805		0.2432	79.6945		0.2432	84.4075		0.2432	26.2317		0.2432	34.4123		0.2432	124.954		0.2432	90.6878		0.2431	7.3991		0.2972	20.0715
0.2702	200.13		0.2702	174.99		0.2702	131.276		0.2702	46.8595		0.2702	28.9248		0.2972	35.0909		0.2702	44.9763		0.2702	16.0279		0.2702	67.9255		0.2702	94.7176		0.2702	60.7617		0.2702	30.9343		0.2702	26.137		0.2702	122.337		0.2702	80.6098		0.2702	1.4591		0.3242	13.556
0.2972	207.966		0.2972	204.59		0.2972	147.051		0.2972	64.6827		0.2972	13.6806		0.3242	26.4643		0.2972	41.4668		0.2972	16.0288		0.2972	55.2742		0.2972	91.3589		0.2972	32.0803		0.2972	33.6318		0.2972	40.6972		0.2972	102.183		0.2972	48.7652		0.2972	0.1138		0.3512	10.0977
0.3242	202.479		0.3242	244.949		0.3242	114.904		0.3242	86.7598		0.3242	3.0322		0.3512	22.6407		0.3242	33.7483		0.3242	7.3965		0.3242	38.7837		0.3242	61.4506		0.3242	24.3229		0.3242	25		0.3242	65.3663		0.3242	88.7178		0.3242	47.0904		0.3242	0.0034		0.3782	16.4703
0.3512	218.464		0.3512	231.715		0.3512	83.4927		0.3512	87.3287		0.3512	2.9218		0.3782	31.7386		0.3512	48.6492		0.3512	1.4575		0.3512	27.8182		0.3512	28.7013		0.3512	36.4572		0.3512	16.3709		0.3512	63.3355		0.3512	58.1537		0.3512	57.7394		0.3512	0		0.4053	18.7322
0.3782	218.394		0.3782	180.956		0.3782	77.1521		0.3782	66.7972		0.3782	12.2222		0.4053	41.9163		0.3782	59.9761		0.3782	0.1136		0.3782	25.3344		0.3782	29.8319		0.3782	45.9552		0.3782	19.1748		0.3782	62.0964		0.3782	38.4951		0.3782	58.5267		0.3782	0		0.4323	19.4995
0.4053	213.457		0.4053	161.208		0.4053	61.2071		0.4053	56.7406		0.4053	21.5275		0.4323	47.6506		0.4053	47.0761		0.4053	0.0034		0.4053	26.3589		0.4053	66.145		0.4053	44.9626		0.4053	25.1185		0.4053	75.5612		0.4053	37.8713		0.4053	63.3281		0.4053	0		0.4593	21.4172
0.4323	211.575		0.4323	162.825		0.4322	45.4314		0.4322	47.8699		0.4323	20.8429		0.4593	44.6011		0.4322	41.1435		0.4322	0.0034		0.4323	31.1693		0.4323	95.0751		0.4323	44.6064		0.4323	32.3993		0.4323	72.8598		0.4323	43.6307		0.4323	68.7193		0.4322	0.0033		0.4863	12.2037
0.4593	196.39		0.4593	170.944		0.4593	51.9114		0.4593	37.9131		0.4593	24.7734		0.4863	43.6153		0.4593	44.2744		0.4593	0.1104		0.4593	36.5533		0.4593	88.2171		0.4593	46.4238		0.4593	42.3679		0.4593	63.9185		0.4593	47.0803		0.4593	56.06		0.4593	0.1104		0.5133	2.6975
0.4863	246.099		0.4863	206.638		0.4863	67.6074		0.4863	46.1703		0.4863	26.4444		0.5133	39.7905		0.4863	35.107		0.4863	1.3471		0.4863	40.0163		0.4863	64.1154		0.4863	37.3108		0.4863	47.0765		0.4863	56.4829		0.4863	41.2466		0.4863	42.605		0.4863	1.3471		0.5403	0.2205
0.5133	314.209		0.5133	236.615		0.5133	80.8334		0.5133	62.4468		0.5133	16.152		0.5403	24.9015		0.5133	35.8687		0.5133	6.0489		0.5133	51.1292		0.5133	59.7381		0.5133	28.9311		0.5133	42.3772		0.5133	52.6974		0.5133	29.1587		0.5133	42.8284		0.5133	6.0489		0.5673	0.0067
0.5403	299.8		0.5403	227.272		0.5403	91.2457		0.5403	59.073		0.5403	14.9124		0.5673	9.1989		0.5403	49.2208		0.5403	9.9796		0.5403	63.6559		0.5403	66.7194		0.5403	29.8186		0.5403	32.5081		0.5403	55.9355		0.5403	28.688		0.5403	42.8295		0.5403	9.9797		0.5943	0.0067
0.5673	261.966		0.5673	182.474		0.5673	95.1676		0.5673	43.8339		0.5673	20.4076		0.5943	4.6095		0.5673	43.1511		0.5673	6.0492		0.5673	63.797		0.5673	50.6678		0.5673	27.8103		0.5673	26.471		0.5673	57.1846		0.5673	40.2606		0.5673	42.6078		0.5673	6.0559		0.6214	0.2209
0.5943	274.441		0.5943	162.48		0.5943	101.557		0.5943	28.0353		0.5943	14.919		0.6214	16.4864		0.5943	34.8797		0.5943	1.3472		0.5943	64.0944		0.5943	36.5547		0.5943	17.7182		0.5943	25.4476		0.5943	42.8295		0.5943	40.4572		0.5943	56.1495		0.5943	1.5682		0.6484	2.701
0.6214	302.355		0.6214	177.796		0.6214	108.28		0.6214	22.8746		0.6214	16.3696		0.6484	40.9011		0.6214	34.2903		0.6214	0.1103		0.6214	67.7168		0.6214	36.8832		0.6214	22.5273		0.6214	29.1517		0.6214	28.2537		0.6214	31.6172		0.6214	69.735		0.6214	2.8079		0.6754	12.2138
0.6484	285.311		0.6484	190.375		0.6484	83.5059		0.6484	33.3055		0.6484	29.0318		0.6754	55.481		0.6484	29.1601		0.6484	0.0067		0.6484	47.9903		0.6484	38.6753		0.6484	39.0243		0.6484	44.3722		0.6484	42.8075		0.6484	22.5349		0.6484	65.2247		0.6484	12.1074		0.7024	21.3052
0.6754	241.671		0.6754	192.805		0.6754	46.209		0.6754	50.5334		0.6754	35.6434		0.7024	46.8582		0.6754	35.8573		0.6754	0.1136		0.6754	23.3254		0.6754	44.9695		0.6754	41.8008		0.6754	59.6406		0.6754	73.2131		0.6754	25.2465		0.6754	49.1024		0.6754	19.9613		0.7294	18.2567
0.7024	239.341		0.7024	205.372		0.7024	33.8747		0.7024	68.172		0.7024	36.2083		0.7294	26.4541		0.7024	55.1676		0.7024	1.4627		0.7024	13.4609		0.7024	52.0137		0.7024	38.8085		0.7024	47.086		0.7024	79.032		0.7024	30.825		0.7024	28.8057		0.7024	12.2039		0.7564	14.0215
0.7294	221.194		0.7294	193.647		0.7294	34.4283		0.7294	61.9959		0.7294	31.0555		0.7564	10.4357		0.7294	53.1886		0.7294	7.5057		0.7294	27.3341		0.7294	48.102		0.7294	36.3691		0.7294	25.117		0.7294	57.1822		0.7294	38.3358		0.7294	21.6558		0.7294	4.1514		0.7835	12.3223
0.7564	140.617		0.7564	147.442		0.7564	48.5539		0.7564	36.8835		0.7564	25.3407		0.7835	7.851		0.7564	42.7807		0.7564	17.3751		0.7564	52.0864		0.7564	40.1517		0.7564	36.7111		0.7564	20.6827		0.7564	35.8701		0.7564	62.9935		0.7564	22.4262		0.7564	7.6166		0.8105	11.444
0.7835	85.9873		0.7835	139.618		0.7835	74.7715		0.7835	29.3743		0.7835	23.33		0.8105	12.9083		0.7835	59.9678		0.7835	22.0781		0.7835	91.4926		0.7835	58.1752		0.7835	69.9524		0.7835	25.5571		0.7835	32.3144		0.7835	68.3938		0.7835	17.7205		0.7835	16.0388		0.8375	7.5115
0.8105	88.1432		0.8105	216.77		0.8105	82.1616		0.8105	52.0071		0.8105	36.0835		0.8375	19.7228		0.8105	60.2132		0.8105	17.3794		0.8105	94.513		0.8105	87.0297		0.8105	26.132		0.8105	47.132		0.8105	52.5807		0.8105	36.0903		0.8105	11.6692		0.8105	16.1394		0.8645	7.5228
0.8375	116.139		0.8375	330.625		0.8375	73.204		0.8375	63.4649		0.8375	63.5768		0.8645	30.1766		0.8375	53.1468		0.8375	7.6167		0.8375	41.9441		0.8375	113.751		0.8375	35.6909		0.8375	30.5331		0.8375	84.3229		0.8375	18.7382		0.8375	21.3036		0.8375	8.7448		0.8915	11.7674
0.8645	137.47		0.8645	373.902		0.8645	72.2945		0.8645	39.099		0.8645	72.6216		0.8915	36.1832		0.8645	37.8282		0.8645	2.8125		0.8645	17.6398		0.8645	145.766		0.8645	41.4664		0.8645	29.0482		0.8645	86.4864		0.8645	37.6659		0.8645	40.7001		0.8645	7.5088		0.9185	16.1508
0.8915	118.032		0.8915	312.732		0.8915	64.1383		0.8915	18.2886		0.8915	56.3012		0.9185	41.5075		0.8915	32.1323		0.8915	6.2786		0.8915	43.5616		0.8915	159.669		0.8915	28.7869		0.8915	28.0987		0.8915	96.9962		0.8915	60.8934		0.8915	53.2317		0.8915	10.0912		0.9455	29.5837
0.9185	100.254		0.9185	201.365		0.9185	43.502		0.9185	12.6632		0.9185	36.1855		0.9455	54.2357		0.9185	21.9653		0.9185	11.5501		0.9185	53.433		0.9185	167.416		0.9185	13.3489		0.9185	44.1716		0.9185	70.5702		0.9185	59.408		0.9185	72.994		0.9185	6.0522		0.9725	37.5539
0.9455	117.468		0.9455	137.493		0.9455	40.9343		0.9455	11.5711		0.9455	31.8543		0.9725	63.2414		0.9455	33.487		0.9455	14.8029		0.9455	18.6121		0.9455	159.482		0.9455	91.992		0.9455	79.0012		0.9455	91.6627		0.9455	49.8842		0.9455	82.1626		0.9455	1.3473		0.9996	26.9113
0.9725	152.375		0.9725	135.972		0.9725	50.451		0.9725	9.0875		0.9725	30.0342		0.9996	55.3676		0.9725	90.1175		0.9725	23.758		0.9725	17.4841		0.9725	127.3		0.9725	86.0059		0.9725	55.3313		0.9725	86.652		0.9725	60.4222		0.9725	58.7515		0.9725	0.1102		1.0266	20.7357
0.9996	158.733		0.9996	175.65		0.9996	64.7014		0.9996	16.4863		0.9996	27.4805		1.0266	61.4338		0.9996	57.0522		0.9996	30.2698		0.9996	18.2113		0.9996	81.7032		0.9996	16.7357		0.9996	67.1426		0.9996	60.3223		0.9996	100.326		0.9996	41.6997		0.9996	0.0033		1.0536	23.2097
1.0266	154.807		1.0266	196.047		1.0266	83.6097		1.0266	36.4412		1.0266	29.809		1.0536	64.1203		1.0266	50.2491		1.0266	33.0537		1.0266	6.5176		1.0266	80.3002		1.0266	19.1374		1.0266	76.9307		1.0266	46.19		1.0266	122.091		1.0266	55.7153		1.0266	0		1.0806	38.9992
1.0536	180.137		1.0536	173.895		1.0536	90.7974		1.0536	53.68		1.0536	28.9304		1.0806	53.7975		1.0536	63.1295		1.0536	40.2556		1.0536	84.4353		1.0536	113.665		1.0536	86.5787		1.0536	53.3582		1.0536	40.6083		1.0536	96.3965		1.0536	70.5166		1.0536	0		1.1076	57.4035
1.0806	199.781		1.0806	177.98		1.0806	86.7726		1.0806	66.3809		1.0806	20.9594		1.1076	51.6803		1.0806	63.5661		1.0806	35.7476		1.0806	54.1343		1.0806	134.871		1.0806	47.0716		1.0806	22.2068		1.0806	27.5803		1.0806	76.0082		1.0806	70.4023		1.0806	0.0001		1.1346	40.4691
1.1076	179.686		1.1076	208.085		1.1076	78.0285		1.1076	84.8275		1.1076	18.9471		1.1346	34.6391		1.1076	67.2735		1.1076	26.1298		1.1076	40.6122		1.1076	125.768		1.1076	41.4046		1.1076	20.9772		1.1076	26.0333		1.1076	76.7975		1.1076	54.2501		1.1076	0.0066		1.1617	14.2469
1.1346	138.837		1.1346	188.25		1.1346	63.3479		1.1346	93.8442		1.1346	17.6003		1.1616	11.5711		1.1346	81.2633		1.1346	17.708		1.1346	52.2194		1.1346	97.3984		1.1346	69.3731		1.1346	47.3051		1.1346	46.2807		1.1346	85.762		1.1346	34.3135		1.1346	0.2205		1.1887	9.4082
1.1617	136.421		1.1617	152.481		1.1616	71.1778		1.1616	64.2107		1.1616	13.4532		1.1887	3.2468		1.1616	80.2806		1.1616	7.5169		1.1616	54.8367		1.1616	79.1639		1.1617	102.585		1.1616	67.033		1.1616	75.7842		1.1616	90.1429		1.1617	42.7518		1.1616	2.6945		1.2157	17.6122
1.1887	174.469		1.1887	143.034		1.1887	103.494		1.1887	39.1361		1.1887	11.4441		1.2157	7.5235		1.1887	75.7627		1.1887	1.4643		1.1887	33.0613		1.1887	72.6568		1.1887	119.821		1.1887	61.6636		1.1887	86.5323		1.1887	81.8206		1.1887	66.5798		1.1887	12.0984		1.2427	23.4287
1.2157	195.598		1.2157	172.853		1.2157	108.04		1.2157	34.1948		1.2157	6.3838		1.2427	16.1551		1.2157	90.1361		1.2157	0.2272		1.2157	15.8235		1.2157	63.1312		1.2157	98.0769		1.2157	50.4317		1.2157	73.3149		1.2157	75.5691		1.2157	71.3247		1.2157	19.9581		1.2697	23.4305
1.2427	219.304		1.2427	213.456		1.2427	83.9806		1.2427	24.0005		1.2427	4.0582		1.2697	17.8258		1.2427	91.5724		1.2427	1.4642		1.2427	9.5288		1.2427	57.5207		1.2427	50.108		1.2427	43.401		1.2427	53.0152		1.2427	69.7222		1.2427	80.7891		1.2427	12.0967		1.2967	17.7068
1.2697	220.162		1.2697	201.35		1.2697	79.6542		1.2697	14.3698		1.2697	12.5482		1.2967	19.1701		1.2697	68.5178		1.2697	7.5026		1.2697	17.6232		1.2697	72.4057		1.2697	19.5117		1.2697	52.6854		1.2697	42.7177		1.2697	67.4949		1.2697	108.096		1.2697	2.701		1.3237	10.3182
1.2967	190.591		1.2967	170.953		1.2967	92.096		1.2967	27.3542		1.2967	24.1094		1.3237	39.792		1.2967	41.4659		1.2967	17.3838		1.2967	39.6676		1.2967	81.5059		1.2967	12.0094		1.2967	68.9546		1.2967	47.2024		1.2967	61.5557		1.2967	118.004		1.2967	0.3307		1.3507	14.9074
1.3237	186.233		1.3237	162.227		1.3237	80.4703		1.3237	48.8922		1.3237	31.5946		1.3507	65.8069		1.3237	26.8003		1.3237	22.1902		1.3237	49.4424		1.3237	73.0818		1.3237	7.6428		1.3237	48.0737		1.3237	43.9551		1.3237	53.6913		1.3237	107.761		1.3237	1.3522		1.3778	26.1223
1.3508	198.417		1.3508	152.786		1.3507	72.598		1.3507	47.9565		1.3507	38.7962		1.3778	64.5647		1.3507	20.4185		1.3507	18.7267		1.3508	36.9726		1.3507	76.8028		1.3507	8.9722		1.3507	23.1038		1.3507	25.3388		1.3507	57.9724		1.3507	76.7477		1.3507	6.0494		1.4048	22.0816
1.3778	215.162		1.3778	135.654		1.3778	87.9628		1.3778	41.5975		1.3778	29.8088		1.4048	49.8807		1.3778	19.624		1.3778	13.5543		1.3778	21.6383		1.3778	83.0669		1.3778	18.9474		1.3778	26.7816		1.3778	26.6958		1.3778	65.5603		1.3778	53.1801		1.3778	10.0901		1.4318	8.7439
1.4048	251.976		1.4048	112.568		1.4048	110.459		1.4048	43.3726		1.4048	17.6046		1.4318	50.1085		1.4048	21.6443		1.4048	11.4389		1.4048	14.013		1.4048	77.7007		1.4048	29.5884		1.4048	38.2371		1.4048	51.7845		1.4048	64.9394		1.4048	36.6468		1.4048	7.4025		1.4588	1.5678
1.4318	271.96		1.4318	109.326		1.4318	103.311		1.4318	45.1904		1.4318	19.0581		1.4588	51.4623		1.4318	15.1298		1.4318	6.1657		1.4318	14.3656		1.4318	63.1256		1.4318	34.756		1.4318	33.4132		1.4318	68.395		1.4318	49.8553		1.4318	24.5804		1.4318	7.5081		1.4858	0.117
1.4588	226.571		1.4588	118.745		1.4588	88.0364		1.4588	33.8571		1.4588	22.3125		1.4858	41.37		1.4588	17.6066		1.4588	1.4608		1.4588	20.9671		1.4588	68.612		1.4588	29.7053		1.4588	15.1283		1.4588	79.8159		1.4588	38.4725		1.4588	30.0474		1.4588	11.4383		1.5129	0.01
1.4858	181.941		1.4858	132.18		1.4858	70.4915		1.4858	29.8268		1.4858	18.8474		1.5129	42.4925		1.4858	33.7418		1.4858	1.464		1.4858	33.6297		1.4858	92.9401		1.4858	20.5222		1.4858	5.8338		1.4858	82.8583		1.4858	45.5934		1.4858	51.457		1.4858	12.107		1.5399	0.2209
1.5129	178.521		1.5129	168.263		1.5128	64.4904		1.5128	39.2399		1.5129	15.1231		1.5399	55.9391		1.5128	39.5789		1.5128	6.269		1.5129	35.0887		1.5129	96.3862		1.5129	17.9359		1.5129	15.0249		1.5129	55.026		1.5129	60.3505		1.5129	61.1074		1.5128	11.4414		1.5669	2.6977
1.5399	190.713		1.5399	202.446		1.5399	82.7384		1.5399	37.2122		1.5399	20.188		1.5669	51.0215		1.5399	32.3959		1.5399	12.6834		1.5399	29.8152		1.5399	88.7981		1.5399	32.2991		1.5399	32.0726		1.5399	42.841		1.5399	49.5344		1.5399	63.9992		1.5399	7.618		1.5939	12.2155
1.5669	218.832		1.5669	218.925		1.5669	106.956		1.5669	35.0896		1.5669	28.3524		1.5939	29.6951		1.5669	28.0251		1.5669	18.3792		1.5669	37.7813		1.5669	81.5938		1.5669	48.4239		1.5669	32.1769		1.5669	63.3243		1.5669	39.2518		1.5669	69.1817		1.5669	8.8593		1.6209	21.3034
1.5939	246.168		1.5939	192.69		1.5939	113.212		1.5939	42.6122		1.5939	28.9267		1.6209	20.5126		1.5939	33.9804		1.5939	24.3454		1.5939	46.0804		1.5939	78.9408		1.5939	42.4794		1.5939	16.2438		1.5939	73.438		1.5939	50.3332		1.5939	55.5771		1.5939	17.5956		1.6479	18.1499
1.6209	276.219		1.6209	126.102		1.6209	102.46		1.6209	47.7505		1.6209	22.4209		1.6479	17.7225		1.6209	48.8769		1.6209	28.7974		1.6209	45.5156		1.6209	85.7399		1.6209	32.6174		1.6209	10.3104		1.6209	78.1211		1.6209	64.5755		1.6209	41.9439		1.6209	23.4318		1.6749	12.7844
1.6479	270.293		1.6479	98.7966		1.6479	95.9479		1.6479	50.5785		1.6479	26.4558		1.6749	13.6796		1.6479	62.6718		1.6479	46.425		1.6479	51.3484		1.6479	87.2346		1.6479	43.9445		1.6479	16.2584		1.6479	88.7955		1.6479	65.801		1.6479	40.3402		1.6479	23.5342		1.7019	7.617
1.6749	230.028		1.6749	107.744		1.6749	95.0795		1.6749	70.165		1.6749	34.9865		1.7019	14.2456		1.6749	75.3274		1.6749	69.3814		1.6749	77.0072		1.6749	67.0211		1.6749	55.8376		1.6749	16.1492		1.6749	83.2736		1.6749	55.9456		1.6749	49.6857		1.6749	18.8308		1.729	7.4059
1.7019	222.025		1.7019	112.133		1.7019	80.0472		1.7019	92.3881		1.7019	35.8685		1.729	19.7226		1.7019	85.9736		1.7019	75.7828		1.7019	91.4999		1.7019	43.2905		1.7019	48.6598		1.7019	8.8577		1.7019	67.9495		1.7019	44.3923		1.7019	56.1622		1.7019	13.5635		1.756	10.1986
1.729	225.866		1.729	132.397		1.729	64.2568		1.729	71.5806		1.729	33.0822		1.756	28.8193		1.729	71.951		1.729	63.2031		1.729	80.6837		1.729	34.9657		1.729	38.2313		1.729	8.9722		1.729	64.3246		1.729	38.1289		1.729	46.7661		1.729	11.5502		1.783	7.4362
1.756	244.003		1.756	155.382		1.756	70.0539		1.756	41.725		1.756	34.6325		1.783	29.6997		1.756	47.4243		1.756	49.8832		1.756	86.6787		1.756	40.4914		1.756	48.8853		1.756	17.7188		1.756	66.6094		1.756	52.0192		1.756	46.4068		1.756	7.5163		1.81	8.6004
1.783	290.997		1.783	159.32		1.783	82.979		1.783	37.8711		1.783	46.3032		1.81	26.2385		1.783	33.533		1.783	35.2045		1.783	102.646		1.783	37.3325		1.783	74.6473		1.783	24.9981		1.783	45.0706		1.783	71.0784		1.783	72.6382		1.783	7.5147		1.837	26.9477
1.81	312.148		1.81	170.709		1.81	83.1744		1.81	40.3878		1.81	45.8415		1.837	25.1204		1.81	28.8105		1.81	15.0273		1.81	92.2896		1.81	35.2203		1.81	80.3897		1.81	32.2789		1.81	30.7306		1.81	59.408		1.81	89.998		1.81	11.5578		1.864	109.613
1.837	272.584		1.837	190.267		1.837	89.1217		1.837	33.185		1.837	33.7469		1.864	25.4476		1.837	37.681		1.837	2.9252		1.837	54.2659		1.837	44.3787		1.837	62.487		1.837	40.9153		1.837	50.1009		1.837	39.4635		1.837	77.0212		1.837	13.7966		1.891	37.4491
1.864	245.886		1.864	214.648		1.864	98.4117		1.864	32.0735		1.864	27.9151		1.891	30.503		1.864	45.8379		1.864	0.3408		1.864	30.0277		1.864	58.4163		1.864	48.5418		1.864	39.6883		1.864	70.2987		1.864	42.9253		1.864	47.5138		1.864	21.9835		1.9181	47.8484
1.891	262.312		1.891	226.716		1.891	101.347		1.891	35.548		1.891	31.2765		1.9181	50.6645		1.891	42.1558		1.891	1.4642		1.891	41.1883		1.891	75.316		1.891	94.1899		1.891	26.5715		1.891	57.058		1.891	63.1235		1.891	29.279		1.891	41.4767		1.9451	66.1473
1.9181	306.527		1.9181	202.642		1.9181	86.5308		1.9181	53.4771		1.9181	36.3313		1.9451	72.6397		1.9181	31.0524		1.9181	7.3966		1.9181	270.258		1.9181	73.7814		1.9181	432.841		1.9181	19.2864		1.9181	26.5672		1.9181	65.8236		1.9181	24.2437		1.9181	73.2157		1.9721	89.7026
1.9451	349.872		1.9451	190.391		1.9451	53.052		1.9451	81.158		1.9451	37.1004		1.9721	69.1722		1.9451	19.2872		1.9451	16.0311		1.9451	1349.47		1.9451	48.4161		1.9451	1999.8		1.9451	32.5197		1.9451	18.0603		1.9451	41.9612		1.9451	22.7713		1.9451	96.8275		1.9991	69.1857
1.9721	370.155		1.9721	200.409		1.9721	46.3163		1.9721	87.4096		1.9721	36.3311		1.9991	63.4525		1.9721	11.8889		1.9721	16.1391		1.9721	3818.49		1.9721	38.9184		1.9721	6585.23		1.9721	49.7644		1.9721	28.029		1.9721	36.6082		1.9721	43.5226		1.9721	91.8034		2.0261	31.3947
1.9991	354.827		1.9991	214.705		1.9991	65.5912		1.9991	73.7739		1.9991	31.2657		2.0261	59.7618		1.9991	22.3101		1.9991	8.8575		1.9991	6457.07		1.9991	52.3598		1.9991	13439.9		1.9991	48.194		1.9991	32.2921		1.9991	95.965		1.9991	50.3517		1.9991	75.6482		2.0531	36.652
2.0261	331.029		2.0261	195.719		2.0261	60.8742		2.0261	52.3407		2.0261	27.6941		2.0531	51.1199		2.0261	42.3723		2.0261	8.8553		2.0261	7164.64		2.0261	74.6766		2.0261	17055		2.0261	38.3339		2.0261	38.3308		2.0261	31.8211		2.0261	39.9804		2.0261	60.6716		2.0801	31.9974
2.0531	327.845		2.0531	163.9		2.0531	52.8056		2.0531	39.4727		2.0531	31.0489		2.0801	65.5896		2.0531	40.9251		2.0531	16.1426		2.0531	5879.81		2.0531	77.7837		2.0531	14923.3		2.0531	29.1601		2.0531	45.139		2.0531	43.4979		2.0531	96.8766		2.0531	39.6721		2.1072	135.007
2.0801	333.373		2.0801	154.826		2.0801	69.1612		2.0801	33.9677		2.0801	33.6356		2.1072	88.3318		2.0801	29.927		2.0801	16.0324		2.0801	3924.24		2.0801	72.0896		2.0801	10358.8		2.0801	15.4614		2.0801	39.8057		2.0801	69.9755		2.0801	33.092		2.0801	28.3873		2.1342	86.0002
2.1072	352.137		2.1072	158.511		2.1072	88.2306		2.1072	36.9947		2.1072	24.9967		2.1342	95.3973		2.1072	33.4169		2.1072	7.3999		2.1072	2440.79		2.1072	89.9947		2.1072	5891.55		2.1072	16.6479		2.1072	69.2046		2.1072	67.7227		2.1072	431.1		2.1072	25.9919		2.1612	72.3145
2.1342	371.262		2.1342	150.156		2.1342	90.8076		2.1342	37.5606		2.1342	16.2618		2.1612	86.0982		2.1342	44.8344		2.1342	1.571		2.1342	1482.54		2.1342	98.7647		2.1342	2894.31		2.1342	81.1417		2.1342	327.055		2.1342	53.6089		2.1342	66.9025		2.1342	28.7147		2.1882	57.7626
2.1612	372.439		2.1612	105.921		2.1612	82.5056		2.1612	19.7326		2.1612	17.821		2.1882	69.6015		2.1612	60.9914		2.1612	1.5744		2.1612	821.541		2.1612	83.5129		2.1612	1499.59		2.1612	366.98		2.1612	1204.98		2.1612	42.2858		2.1612	86.8141		2.1612	22.2956		2.2152	28.6982
2.1882	308.728		2.1882	86.3676		2.1882	78.0187		2.1882	5.9506		2.1882	18.9524		2.2152	55.5044		2.1882	69.1469		2.1882	7.5059		2.1882	451.914		2.1882	72.4278		2.1882	889.224		2.1882	1092.24		2.1882	2845.53		2.1882	35.89		2.1882	63.8496		2.1882	8.7608		2.2422	11.6782
2.2152	239.492		2.2152	133.623		2.2152	83.6337		2.2152	11.8972		2.2152	20.9598		2.2422	40.2448		2.2152	58.293		2.2152	17.3804		2.2152	281.568		2.2152	55.2821		2.2152	552.571		2.2152	2068.81		2.2152	4761.08		2.2152	28.0274		2.2152	42.1398		2.2152	1.6784		2.2692	10.4316
2.2422	265.437		2.2422	174.352		2.2422	94.1606		2.2422	35.7693		2.2422	28.9269		2.2692	35.2083		2.2422	32.8409		2.2422	22.0818		2.2422	222.389		2.2422	56.3959		2.2422	375.655		2.2422	2657.63		2.2422	5752.77		2.2422	32.5152		2.2422	91.8337		2.2422	1.4656		2.2963	6.1763
2.2693	309.333		2.2693	154.199		2.2692	85.9932		2.2692	54.8208		2.2692	29.702		2.2963	41.1493		2.2692	14.4843		2.2692	17.487		2.2692	181.512		2.2692	76.8122		2.2692	274.083		2.2692	2541.87		2.2692	4865.04		2.2692	95.0221		2.2692	64.9596		2.2692	6.0514		2.3233	2.8118
2.2963	311.565		2.2963	124.908		2.2963	53.5897		2.2963	49.1917		2.2963	26.2436		2.3233	39.9125		2.2963	20.0569		2.2963	8.8542		2.2963	134.585		2.2963	83.8381		2.2963	169.337		2.2963	1984.79		2.2963	3198.5		2.2963	80.7032		2.2963	94.8971		2.2963	9.979		2.3503	7.7318
2.3233	323.883		2.3233	110.721		2.3233	32.4152		2.3233	40.3621		2.3233	25.3246		2.3503	29.1586		2.3233	32.7606		2.3233	7.5101		2.3233	114.443		2.3233	82.0807		2.3233	109.007		2.3233	1362.78		2.3233	1783.9		2.3233	73.3769		2.3233	90.7185		2.3233	6.0492		2.3773	18.8381
2.3503	334.379		2.3503	117.772		2.3503	35.8835		2.3503	37.3254		2.3503	27.5973		2.3773	30.0474		2.3503	30.4705		2.3503	10.0933		2.3503	122.901		2.3503	79.3393		2.3503	96.1994		2.3503	831.55		2.3503	953.402		2.3503	60.17		2.3503	102.372		2.3503	1.3473		2.4043	29.4722
2.3773	356.948		2.3773	135.63		2.3773	57.5299		2.3773	35.2114		2.3773	35.9747		2.4043	46.6352		2.3773	26.7038		2.3773	6.0555		2.3773	125.66		2.3773	90.048		2.3773	81.0813		2.3773	426.574		2.3773	606.836		2.3773	62.4799		2.3773	85.308		2.3773	0.1136		2.4313	33.5165
2.4043	388.734		2.4043	136.465		2.4043	83.6231		2.4043	27.9109		2.4043	41.5002		2.4313	54.5859		2.4043	24.7506		2.4043	1.4574		2.4043	113.821		2.4043	87.3221		2.4043	66.3852		2.4043	210.949		2.4043	420.999		2.4043	78.5536		2.4043	58.8707		2.4043	0.1171		2.4583	24.9971
2.4313	348.842		2.4313	133.967		2.4313	97.971		2.4313	29.7037		2.4313	37.9746		2.4583	57.0543		2.4313	25.3562		2.4313	1.4574		2.4313	102.548		2.4313	68.8463		2.4313	63.4509		2.4313	108.456		2.4313	328.365		2.4313	72.5503		2.4313	39.9072		2.4313	1.4572		2.4854	16.2595
2.4583	264.384		2.4583	172.629		2.4583	101.552		2.4583	43.611		2.4583	36.7902		2.4854	58.5115		2.4583	24.4196		2.4583	6.0522		2.4583	101.809		2.4583	66.6963		2.4583	67.6091		2.4583	60.3185		2.4583	306.392		2.4583	57.2627		2.4583	32.8584		2.4583	7.396		2.5124	17.7106
2.4854	218.88		2.4854	185.873		2.4854	89.0139		2.4854	38.3376		2.4854	30.8022		2.5124	47.1919		2.4854	22.7774		2.4854	9.983		2.4854	104.011		2.4854	79.2625		2.4854	85.5301		2.4854	64.2361		2.4854	276.262		2.4854	64.7064		2.4854	49.8998		2.4854	16.0288		2.5394	17.4933
2.5124	200.016		2.5124	156.922		2.5124	62.4503		2.5124	17.6047		2.5124	26.8191		2.5394	27.7047		2.5124	13.8939		2.5124	6.1597		2.5124	100.123		2.5124	88.2285		2.5124	96.192		2.5124	78.6119		2.5124	227.911		2.5124	76.3149		2.5124	66.1314		2.5124	16.0289		2.5664	13.4501
2.5394	208.991		2.5394	142.698		2.5394	54.7139		2.5394	10.5366		2.5394	25.9854		2.5664	15.4718		2.5394	11.6717		2.5394	2.696		2.5394	75.6546		2.5394	96.9746		2.5394	77.0184		2.5394	66.5769		2.5394	167.28		2.5394	74.8029		2.5394	58.3034		2.5394	7.3993		2.5934	11.439
2.5664	243.734		2.5664	125.998		2.5664	64.4795		2.5664	17.7253		2.5664	30.0603		2.5934	15.9407		2.5664	25.1123		2.5664	6.1619		2.5664	52.7009		2.5664	95.3942		2.5664	63.3296		2.5664	46.4178		2.5664	105.83		2.5664	49.6416		2.5664	52.1224		2.5664	1.5676		2.6205	6.1588
2.5934	260.964		2.5934	114.698		2.5934	81.7137		2.5934	23.6546		2.5934	28.3495		2.6205	28.5902		2.5934	39.5696		2.5934	9.9809		2.5934	36.881		2.5934	82.4054		2.5934	71.6447		2.5934	31.4948		2.5934	84.9049		2.5934	26.0361		2.5934	52.2671		2.5934	1.4608		2.6475	1.3503
2.6205	258.965		2.6205	108.307		2.6204	100.118		2.6204	26.2335		2.6205	18.8377		2.6474	52.3459		2.6204	40.914		2.6204	6.0555		2.6205	22.4438		2.6205	88.5619		2.6205	87.6629		2.6205	20.529		2.6205	93.7263		2.6205	24.4366		2.6205	43.7152		2.6204	6.0588		2.6745	0.1103
2.6474	276.07		2.6474	92.7146		2.6474	97.8461		2.6474	31.0491		2.6474	8.9762		2.6745	63.2127		2.6474	32.3932		2.6474	1.5678		2.6474	19.3918		2.6474	97.6603		2.6475	86.5581		2.6474	16.4854		2.6474	90.294		2.6474	43.8346		2.6475	55.3841		2.6474	10.2035		2.7015	0.0066
2.6745	293.974		2.6745	97.4749		2.6745	88.9012		2.6745	35.0866		2.6745	7.7442		2.7015	57.1682		2.6745	26.4642		2.6745	2.8048		2.6745	21.6565		2.6745	81.8143		2.6745	61.633		2.6745	25.118		2.6745	76.2056		2.6745	63.12		2.6745	80.9351		2.6745	8.8574		2.7285	0.1104
2.7015	258.492		2.7015	129.685		2.7015	81.0421		2.7015	32.2894		2.7015	13.0099		2.7285	51.232		2.7015	25.3445		2.7015	12.1017		2.7015	31.8328		2.7015	68.2813		2.7015	51.9305		2.7015	34.8713		2.7015	85.6512		2.7015	64.6861		2.7015	88.2443		2.7015	14.9034		2.7555	1.3589
2.7285	232.07		2.7285	162.252		2.7285	72.2103		2.7285	31.164		2.7285	20.9579		2.7555	47.4259		2.7285	28.0417		2.7285	19.9581		2.7285	44.1734		2.7285	69.9347		2.7285	46.507		2.7285	35.7505		2.7285	105.133		2.7285	54.2639		2.7285	79.4784		2.7285	27.4661		2.7825	6.3792
2.7555	258.988		2.7555	168.107		2.7555	55.9385		2.7555	30.601		2.7555	34.8625		2.7825	38.1299		2.7555	41.4766		2.7555	12.0966		2.7555	37.7569		2.7555	77.2552		2.7555	36.2269		2.7555	31.6182		2.7555	103.377		2.7555	56.5152		2.7555	85.3199		2.7555	28.1334		2.8096	14.0258
2.7825	278.044		2.7825	155.06		2.7825	43.0662		2.7825	29.7127		2.7825	39.5701		2.8096	32.8462		2.7825	67.1348		2.7825	2.6977		2.7825	31.5157		2.7825	70.7409		2.7825	37.2077		2.7825	27.1185		2.7825	72.5307		2.7825	79.6045		2.7825	119.146		2.7825	18.8395		2.8365	24.3087
2.8096	254.044		2.8096	135.608		2.8096	65.1569		2.8096	41.2613		2.8096	31.0464		2.8365	51.1191		2.8096	85.1918		2.8096	0.2205		2.8096	24.0938		2.8096	51.7833		2.8096	37.8981		2.8096	28.9347		2.8096	53.4862		2.8096	102.699		2.8096	134.285		2.8096	8.9616		2.8636	32.7431
2.8366	240.494		2.8366	147.482		2.8365	96.2949		2.8365	46.5292		2.8365	21.7515		2.8636	70.6214		2.8365	76.0053		2.8365	0.0067		2.8365	17.8414		2.8365	40.8251		2.8365	23.9957		2.8365	23.889		2.8365	66.0372		2.8365	132.595		2.8365	101.79		2.8365	7.513		2.8906	25.6546
2.8636	272.974		2.8636	149.848		2.8636	98.7493		2.8636	41.9108		2.8636	21.0769		2.8906	59.9858		2.8636	50.0048		2.8636	0.0034		2.8636	27.9151		2.8636	57.0476		2.8636	26.4586		2.8636	18.0475		2.8636	91.8057		2.8636	161.979		2.8636	71.7623		2.8636	10.0942		2.9176	20.0773
2.8906	310.561		2.8906	128.172		2.8906	93.4899		2.8906	49.1138		2.8906	27.7166		2.9176	41.6895		2.8906	40.2417		2.8906	0.1105		2.8906	47.1916		2.8906	77.8169		2.8906	49.7719		2.8906	30.3826		2.8906	112.105		2.8906	150.102		2.8906	66.8117		2.8906	6.0489		2.9446	16.4689
2.9176	357.536		2.9176	162.46		2.9176	83.9655		2.9176	52.0042		2.9176	25.6615		2.9446	54.152		2.9176	40.6059		2.9176	1.3504		2.9176	58.2915		2.9176	68.5914		2.9176	54.2662		2.9176	56.3719		2.9176	108.95		2.9176	117.708		2.9176	61.4539		2.9176	1.3504		2.9716	8.7525
2.9446	403.942		2.9446	215.835		2.9446	66.4899		2.9446	43.5217		2.9446	30.3903		2.9716	78.133		2.9446	33.5089		2.9446	6.1593		2.9446	54.3627		2.9446	56.6245		2.9446	33.8503		2.9446	63.3511		2.9446	92.3728		2.9446	99.8843		2.9446	53.3592		2.9446	0.2205		2.9986	7.5083
2.9716	382.929		2.9716	187.328		2.9716	61.7697		2.9716	31.5976		2.9716	65.3363		2.9987	75.7946		2.9716	35.6745		2.9716	11.3278		2.9716	42.6075		2.9716	44.599		2.9716	20.6305		2.9716	33.1648		2.9716	70.5151		2.9716	102.122		2.9716	54.0401		2.9716	1.3506		3.0257	10.2044
2.9987	348.245		2.9987	154.508		2.9987	73.5521		2.9987	24.4568		2.9987	89.6902		3.0257	54.9133		2.9987	48.1882		2.9987	12.1004		2.9986	28.3771		2.9986	39.9255		2.9986	31.3758		2.9987	8.4212		2.9987	55.0405		2.9987	110.78		2.9986	48.769		2.9987	6.0526		3.0527	7.3992
3.0257	338.098		3.0257	147.413		3.0257	81.0514		3.0257	33.2877		3.0257	63.7754		3.0527	48.0996		3.0257	57.5258		3.0257	11.3311		3.0257	28.2573		3.0257	58.9668		3.0257	44.9695		3.0257	8.0726		3.0257	55.2874		3.0257	93.2508		3.0257	41.1496		3.0257	10.0894		3.0797	7.394
3.0527	336.807		3.0527	139.373		3.0527	71.6321		3.0527	49.1054		3.0527	38.1153		3.0797	53.473		3.0527	49.1843		3.0527	6.2658		3.0527	57.1945		3.0527	69.9773		3.0527	43.0431		3.0527	17.6215		3.0527	52.2311		3.0527	58.1918		3.0527	42.7078		3.0527	7.3965		3.1067	10.0892
3.0797	336.896		3.0797	138.467		3.0797	69.6062		3.0797	44.3901		3.0797	32.3042		3.1067	52.695		3.0797	37.6756		3.0797	2.7008		3.0797	86.7455		3.0797	65.9126		3.0797	37.787		3.0797	24.9983		3.0797	40.3853		3.0797	45.275		3.0797	42.5024		3.0797	7.3965		3.1337	6.0554
3.1067	355.039		3.1067	139.328		3.1067	86.1179		3.1067	39.6898		3.1067	33.5258		3.1337	42.7197		3.1067	25.3341		3.1067	6.2694		3.1067	78.4553		3.1067	74.0073		3.1067	32.7282		3.1067	32.3982		3.1067	34.7424		3.1067	58.0982		3.1067	38.6759		3.1067	10.0894		3.1607	1.3489
3.1337	388.236		3.1337	146.079		3.1337	80.029		3.1337	39.3451		3.1337	44.4062		3.1607	47.5222		3.1337	16.4881		3.1337	11.3301		3.1337	58.0584		3.1337	97.958		3.1337	33.8627		3.1337	42.3701		3.1337	40.4952		3.1337	59.3065		3.1337	39.3636		3.1337	6.0525		3.1878	0.1105
3.1607	399.627		3.1607	138.339		3.1607	56.6418		3.1607	28.3674		3.1607	55.4598		3.1878	63.7967		3.1607	20.4103		3.1607	12.0978		3.1607	58.1878		3.1607	132.731		3.1607	42.6022		3.1607	47.0734		3.1607	37.7643		3.1607	51.1301		3.1607	46.399		3.1607	1.3505		3.2148	0.0033
3.1878	374.567		3.1878	115.27		3.1878	66.0154		3.1878	26.3643		3.1878	64.8126		3.2148	63.8889		3.1878	29.705		3.1878	11.3254		3.1878	47.3192		3.1878	130.262		3.1878	48.6459		3.1878	42.2626		3.1878	40.4866		3.1878	44.165		3.1878	63.9209		3.1878	0.2207		3.2418	0
3.2148	344.476		3.2148	103.258		3.2148	87.9162		3.2148	28.2569		3.2148	58.0501		3.2418	49.1215		3.2148	34.759		3.2148	6.1701		3.2148	29.9441		3.2148	85.9861		3.2148	51.0164		3.2148	31.0527		3.2148	66.9042		3.2148	40.0202		3.2148	83.1569		3.2148	1.3538		3.2688	0
3.2418	353.403		3.2418	125.594		3.2418	73.5028		3.2418	26.6892		3.2418	39.1418		3.2688	30.4768		3.2418	29.6971		3.2418	1.5784		3.2418	27.5885		3.2418	55.7288		3.2418	53.4552		3.2418	19.1881		3.2418	88.4709		3.2418	43.7266		3.2418	91.2702		3.2418	6.163		3.2958	0.0034
3.2688	355.399		3.2688	187.548		3.2688	54.6096		3.2688	48.5229		3.2688	24.2038		3.2958	31.8672		3.2688	20.4138		3.2688	3.0386		3.2688	36.1099		3.2688	64.3581		3.2688	49.0126		3.2688	10.8764		3.2688	74.3059		3.2688	45.8413		3.2688	87.8541		3.2688	11.3252		3.3228	0.1135
3.2958	344.734		3.2958	236.428		3.2958	46.6159		3.2958	81.7173		3.2958	27.7091		3.3228	52.1137		3.2958	16.8169		3.2958	15.1272		3.2958	59.8561		3.2958	101.019		3.2958	39.5577		3.2958	20.4208		3.2958	58.1923		3.2958	36.3241		3.2958	85.3284		3.2958	12.0977		3.3498	1.4574
3.3228	375.632		3.3228	259.899		3.3228	51.2471		3.3228	77.8059		3.3228	38.4437		3.3498	62.4497		3.3228	29.262		3.3228	36.2074		3.3228	74.536		3.3228	121.289		3.3228	38.4707		3.3228	51.6586		3.3228	63.8911		3.3228	22.5366		3.3228	73.3007		3.3228	11.3269		3.3768	7.3965
3.3498	439.988		3.3498	285.543		3.3498	58.5566		3.3498	44.3686		3.3498	34.8818		3.3768	53.2454		3.3498	54.3643		3.3498	51.5559		3.3498	67.813		3.3498	107.603		3.3498	39.4455		3.3498	68.1582		3.3498	76.2438		3.3498	20.5273		3.3498	59.3305		3.3498	6.1595		3.4039	16.0288
3.3768	451.272		3.3768	259.83		3.3768	54.5563		3.3768	34.5023		3.3768	22.741		3.4039	51.5648		3.3768	71.6257		3.3768	50.8948		3.3768	55.2644		3.3768	77.0202		3.3768	47.7738		3.3768	44.3812		3.3768	74.883		3.3768	25.2208		3.3768	52.3333		3.3768	1.3506		3.4309	16.0279
3.4039	362.726		3.4039	191.405		3.4039	57.4328		3.4039	110.412		3.4039	24.3363		3.4309	55.5045		3.4039	58.2861		3.4039	32.4996		3.4039	38.6726		3.4039	51.22		3.4039	48.7531		3.4039	20.5196		3.4039	72.1894		3.4039	32.1858		3.4039	53.7128		3.4039	0.1103		3.4579	7.3987
3.4309	262.59		3.4309	145.614		3.4309	146.102		3.4309	528.951		3.4309	40.4538		3.4579	58.1811		3.4309	29.8124		3.4309	17.7157		3.4309	26.4659		3.4309	49.3471		3.4309	47.0895		3.4309	19.5023		3.4309	77.5679		3.4309	39.8964		3.4309	45.8418		3.4309	0.0066		3.4849	1.5695
3.4579	252.124		3.4579	129.074		3.4579	491.019		3.4579	2290.92		3.4579	47.4252		3.4849	66.5983		3.4579	14.5908		3.4579	17.7143		3.4579	19.1818		3.4579	46.072		3.4579	52.6864		3.4579	24.8995		3.4579	71.9641		3.4579	37.6851		3.4579	26.3634		3.4579	0.1104		3.5119	1.4624
3.4849	308.704		3.4849	112.668		3.4849	1491.61		3.4849	7638.32		3.4849	27.0267		3.5119	66.9223		3.4849	7.9589		3.4849	16.2548		3.4849	15.3618		3.4849	33.77		3.4849	48.6618		3.4849	29.4773		3.4849	55.8423		3.4849	35.0671		3.4849	10.9934		3.4849	1.3588		3.5389	6.055
3.5119	290.143		3.5119	117.281		3.5119	3883.84		3.5119	19550.2		3.5119	11.8862		3.5389	63.1164		3.5119	10.1031		3.5119	8.7529		3.5119	23.1119		3.5119	28.2446		3.5119	41.2548		3.5119	27.5709		3.5119	36.8886		3.5119	47.2249		3.5119	14.709		3.5119	6.379		3.5659	10.0926
3.5389	264.383		3.5389	132.391		3.5389	8188.75		3.5389	39868.4		3.5389	14.4678		3.5659	63.0086		3.5389	22.3107		3.5389	7.6182		3.5389	43.1416		3.5389	35.2033		3.5389	43.9514		3.5389	14.9121		3.5389	19.8488		3.5389	67.4627		3.5389	44.4883		3.5389	14.0206		3.593	7.5069
3.5659	326.726		3.5659	117.621		3.5659	13905.9		3.5659	66202.2		3.5659	24.3224		3.593	81.8139		3.5659	27.8068		3.5659	11.4407		3.5659	60.7655		3.5659	53.0255		3.5659	47.5211		3.5659	8.8735		3.5659	29.2682		3.5659	83.642		3.5659	75.4414		3.5659	24.1969		3.62	8.7449
3.593	362.892		3.593	100.458		3.593	19246.3		3.593	93027.8		3.593	32.7471		3.62	102.476		3.593	25.1181		3.593	12.1052		3.593	51.7764		3.593	59.8715		3.593	46.3107		3.593	10.649		3.593	67.8086		3.593	66.6964		3.593	67.5943		3.593	31.2928		3.647	16.1404
3.62	341.779		3.62	120.856		3.62	22610.7		3.62	114306		3.62	25.7649		3.647	89.434		3.62	40.1244		3.62	11.4374		3.62	29.0382		3.62	41.4768		3.62	49.3041		3.62	11.5645		3.62	84.0831		3.62	43.0428		3.62	35.4196		3.62	18.4809		3.674	16.0348
3.647	309.194		3.647	151.346		3.647	23868.1		3.647	122197		3.647	21.4318		3.674	61.9176		3.647	63.9124		3.647	7.508		3.647	16.5892		3.647	35.439		3.647	50.3463		3.647	27.0129		3.647	50.5336		3.647	37.5763		3.647	16.2665		3.647	6.8551		3.701	7.3923
3.674	281.034		3.674	168.944		3.674	23273.7		3.674	115354		3.674	22.7487		3.701	30.5716		3.674	72.7369		3.674	7.4024		3.674	17.7207		3.674	59.0564		3.674	33.3994		3.674	47.4253		3.674	17.2949		3.674	51.974		3.674	29.0191		3.674	13.8836		3.728	1.4608
3.701	274.498		3.701	182.044		3.701	21287.6		3.701	103240		3.701	21.7619		3.728	20.4346		3.701	73.6585		3.701	10.0894		3.701	17.607		3.701	75.896		3.701	24.2415		3.701	40.4459		3.701	15.927		3.701	76.8414		3.701	57.761		3.701	27.3642		3.755	0.2238
3.728	252.002		3.728	177.555		3.728	18312.3		3.728	93086.2		3.728	29.8064		3.755	32.9522		3.728	65.4346		3.728	6.0484		3.728	15.0183		3.728	75.0965		3.728	28.7958		3.728	24.4417		3.728	31.9665		3.728	83.1441		3.728	71.1722		3.728	28.1236		3.7821	1.3507
3.755	261.879		3.755	161.879		3.755	14853.9		3.755	79726.8		3.755	51.0033		3.7821	37.8073		3.755	47.6676		3.755	1.3471		3.755	20.1816		3.755	69.8412		3.755	30.1804		3.755	23.9808		3.755	51.8944		3.755	78.1898		3.755	71.0814		3.755	18.7245		3.8091	6.0527
3.7821	322.669		3.7821	158.527		3.7821	11672.7		3.7821	62619.7		3.7821	55.7046		3.8091	43.5943		3.7821	21.5159		3.7821	0.1102		3.7821	28.2579		3.7821	47.4197		3.7821	27.2226		3.7821	39.8149		3.7821	76.1206		3.7821	57.905		3.7821	56.2601		3.7821	7.6182		3.8361	10.0934
3.8091	357.821		3.8091	142.835		3.8091	9082.94		3.8091	48893.5		3.8091	39.6882		3.8361	68.0544		3.8091	7.0842		3.8091	0.0034		3.8091	27.9372		3.8091	19.326		3.8091	31.5182		3.8091	45.0772		3.8091	84.6411		3.8091	45.7732		3.8091	42.6078		3.8091	1.4643		3.8631	7.508
3.8361	340.585		3.8361	110.551		3.8361	6931.53		3.8361	38936.1		3.8361	27.9215		3.8631	88.8774		3.8361	13.897		3.8361	0.0034		3.8361	21.1848		3.8361	13.1178		3.8361	34.6381		3.8361	35.9741		3.8361	81.5947		3.8361	37.8682		3.8361	42.7136		3.8361	0.1137		3.8901	8.7463
3.8631	304.221		3.8631	109.203		3.8631	5379.75		3.8631	31287.8		3.8631	25.4479		3.8901	94.5018		3.8631	27.4829		3.8631	0.1138		3.8631	44.1973		3.8631	37.7128		3.8631	31.9807		3.8631	40.4748		3.8631	78.149		3.8631	36.347		3.8631	41.2617		3.8631	0.0067		3.9171	16.1389
3.8901	279.967		3.8901	135.429		3.8901	4444.03		3.8901	26195		3.8901	27.6976		3.9171	79.4825		3.8901	29.702		3.8901	1.4593		3.8901	103.727		3.8901	99.7912		3.8901	33.3328		3.8901	51.9001		3.8901	64.4592		3.8901	47.2995		3.8901	33.8562		3.8901	0.1105		3.9442	16.1402
3.9172	254.369		3.9172	142.27		3.9172	3748.26		3.9172	21739.3		3.9171	36.9833		3.9442	57.6163		3.9172	27.6959		3.9172	7.4036		3.9172	143.941		3.9171	159.867		3.9171	64.3699		3.9171	51.0187		3.9171	58.4207		3.9171	51.0171		3.9171	33.8505		3.9172	1.3486		3.9712	8.7458
3.9442	248.233		3.9442	142.942		3.9441	3033.44		3.9441	17887.4		3.9442	43.7229		3.9712	40.9421		3.9441	32.6221		3.9441	16.1356		3.9442	175.5		3.9442	156.729		3.9442	30.1068		3.9442	33.8439		3.9442	60.4275		3.9442	38.4375		3.9442	41.1471		3.9441	6.0479		3.9982	7.6204
3.9712	272.296		3.9712	155.824		3.9712	2469.69		3.9712	14833.5		3.9712	32.5131		3.9982	36.5385		3.9712	42.709		3.9712	17.375		3.9712	301.745		3.9712	155.604		3.9712	41.4483		3.9712	23.9883		3.9712	75.5567		3.9712	27.8112		3.9712	41.147		3.9712	9.979		4.0252	11.5535
3.9982	288.907		3.9982	154.263		3.9982	2116.37		3.9982	12361.7		3.9982	25.1147		4.0252	51.8195		3.9982	51.12		3.9982	13.4457		3.9982	579.696		3.9982	215.895		3.9982	34.3121		3.9982	30.5013		3.9982	91.5942		3.9982	25.4476		3.9982	33.9777		3.9982	6.0493		4.0522	13.5626
4.0252	269.239		4.0252	165.025		4.0252	1781.33		4.0252	10086.1		4.0252	35.2006		4.0522	70.2688		4.0252	60.534		4.0252	11.4372		4.0252	1031.3		4.0252	354.757		4.0252	84.9871		4.0252	35.7612		4.0252	83.0574		4.0252	27.8115		4.0252	35.5299		4.0252	1.3506		4.0792	18.8339
4.0522	231.737		4.0522	194.376		4.0522	1473.69		4.0522	8121.64		4.0522	39.6916		4.0792	76.4708		4.0522	62.7803		4.0522	6.1628		4.0522	1579.24		4.0522	645.189		4.0522	47.5598		4.0522	36.3271		4.0522	78.9215		4.0522	38.4492		4.0522	51.1267		4.0522	0.2207		4.1062	23.5359
4.0792	211.327		4.0792	169.17		4.0792	1234.29		4.0792	6687.92		4.0792	32.3935		4.1062	65.5552		4.0792	48.7641		4.0792	1.3538		4.0792	2087.72		4.0792	1074.52		4.0792	32.3882		4.0792	32.5034		4.0792	83.729		4.0792	51.1157		4.0792	67.926		4.0792	1.3522		4.1333	23.4289
4.1062	208.438		4.1062	109.212		4.1062	1073.71		4.1062	5824.04		4.1062	27.696		4.1333	62.5621		4.1062	48.6581		4.1062	0.2207		4.1062	2413.88		4.1062	1510.13		4.1062	33.4807		4.1062	32.3994		4.1062	77.9233		4.1062	48.3222		4.1062	63.7956		4.1062	6.055		4.1603	17.4908
4.1333	197.645		4.1333	93.2824		4.1333	907.098		4.1333	5177.91		4.1333	29.9256		4.1603	57.3946		4.1333	61.315		4.1333	1.3503		4.1333	2263.61		4.1333	1802.08		4.1333	41.1147		4.1333	35.0917		4.1333	60.3023		4.1333	38.6851		4.1333	43.4808		4.1333	10.0877		4.1873	7.5058
4.1603	200.126		4.1603	119.417		4.1603	772.882		4.1603	4575.75		4.1603	30.1743		4.1873	38.3386		4.1603	53.1354		4.1603	6.049		4.1603	1684.86		4.1603	1907.18		4.1603	43.8638		4.1603	31.1628		4.1603	38.1372		4.1603	33.7626		4.1603	40.5993		4.1603	7.396		4.2143	1.4642
4.1873	220.622		4.1873	151.695		4.1873	752.672		4.1873	4020.44		4.1873	25.7765		4.2143	20.5264		4.1873	35.0911		4.1873	9.9896		4.1873	1102.46		4.1873	1933.11		4.1873	36.6489		4.1873	27.5822		4.1873	36.1037		4.1873	40.4875		4.1873	46.3948		4.1873	7.3965		4.2413	0.2238
4.2143	232.283		4.2143	169.929		4.2143	738.713		4.2143	3447.53		4.2143	24.4453		4.2413	9.4164		4.2143	26.678		4.2143	6.3806		4.2143	693.87		4.2143	1818.95		4.2143	23.9131		4.2143	29.6981		4.2143	49.1266		4.2143	76.3354		4.2143	46.2046		4.2143	10.09		4.2683	1.3507
4.2413	245.61		4.2413	171.743		4.2413	681.379		4.2413	3107.45		4.2413	22.5256		4.2683	11.5587		4.2413	25.1235		4.2413	5.3937		4.2413	502.45		4.2413	1545.15		4.2413	22.1365		4.2413	27.4728		4.2413	42.359		4.2413	115.673		4.2413	49.2039		4.2413	6.056		4.2954	6.0555
4.2684	261.223		4.2684	176.997		4.2683	573.109		4.2683	2920.29		4.2683	32.2892		4.2954	28.2425		4.2683	25.1172		4.2683	18.2664		4.2683	444.644		4.2683	1158.53		4.2683	12.2411		4.2683	13.5628		4.2683	35.7782		4.2683	126.107		4.2683	49.3345		4.2683	1.4677		4.3224	10.2017
4.2954	255.046		4.2954	170.643		4.2954	487.408		4.2954	2682.39		4.2954	43.7144		4.3224	36.1074		4.2953	26.4575		4.2953	29.9402		4.2954	363.133		4.2954	839.978		4.2954	18.0459		4.2954	2.9218		4.2954	56.9269		4.2954	115.78		4.2954	31.2756		4.2954	1.7904		4.3494	8.8625
4.3224	248.224		4.3224	150.209		4.3224	452.664		4.3224	2537.2		4.3224	36.8785		4.3494	21.2915		4.3224	32.4014		4.3224	18.1354		4.3224	276.508		4.3224	628.141		4.3224	61.0221		4.3224	1.6896		4.3224	81.1698		4.3224	93.8253		4.3224	31.0734		4.3224	10.101		4.3764	15.0174
4.3494	271.404		4.3494	148.681		4.3494	435.488		4.3494	2390.62		4.3494	26.3503		4.3764	15.5978		4.3494	41.0275		4.3494	4.0415		4.3494	233.607		4.3494	451.064		4.3494	43.8788		4.3494	7.6254		4.3494	67.9364		4.3494	71.3049		4.3494	46.8505		4.3494	28.1231		4.4034	28.9237
4.3764	305.164		4.3764	143.825		4.3764	394.738		4.3764	2110.73		4.3764	19.2822		4.4034	34.6248		4.3764	41.0304		4.3764	0.3308		4.3764	162.502		4.3764	325.208		4.3764	33.9647		4.3764	18.8391		4.3764	50.1112		4.3764	58.3131		4.3764	39.8001		4.3764	35.9911		4.4304	35.5307
4.4034	317.711		4.4034	143.846		4.4034	357.705		4.4034	1786.81		4.4034	16.3709		4.4304	47.4456		4.4034	32.3977		4.4034	0.0099		4.4034	121.944		4.4034	245.553		4.4034	32.3948		4.4034	29.6951		4.4034	49.5633		4.4034	52.2396		4.4034	38.4467		4.4034	19.482		4.4574	34.8661
4.4304	323.529		4.4304	159.847		4.4304	342.822		4.4304	1564.32		4.4304	24.8865		4.4574	33.2752		4.4304	26.6745		4.4304	0.0001		4.4304	119.904		4.4304	200.6		4.4304	38.3455		4.4304	36.1097		4.4304	49.6549		4.4304	53.9404		4.4304	55.3768		4.4304	4.1515		4.4844	25.1035
4.4574	324.548		4.4574	166.469		4.4574	321.731		4.4574	1434.41		4.4574	32.1717		4.4844	25.6937		4.4574	27.6974		4.4574	0		4.4574	112.048		4.4574	179.168		4.4574	29.8499		4.4574	35.9651		4.4574	51.7161		4.4574	48.8667		4.4574	53.144		4.4574	0.334		4.5115	16.2571
4.4844	325.863		4.4844	147.762		4.4844	271.795		4.4844	1317.84		4.4844	23.4389		4.5115	36.4133		4.4844	35.7489		4.4844	0		4.4844	81.2536		4.4844	153.472		4.4844	12.8155		4.4844	32.8619		4.4844	56.0347		4.4844	42.3875		4.4844	41.2475		4.4844	0.01		4.5385	17.599
4.5115	346.752		4.5115	121.195		4.5115	193.824		4.5115	1263.12		4.5115	9.1887		4.5385	48.911		4.5115	38.8008		4.5115	0		4.5115	51.4715		4.5115	121.451		4.5115	87.5704		4.5115	31.9277		4.5115	64.9286		4.5115	47.419		4.5115	39.2484		4.5115	0.0034		4.5655	16.1434
4.5385	349.197		4.5385	119.512		4.5385	164.6		4.5385	1147.76		4.5385	5.7311		4.5655	55.4671		4.5385	26.0012		4.5385	0		4.5385	43.0516		4.5385	95.7132		4.5385	63.25		4.5385	34.1006		4.5385	80.3525		4.5385	46.7513		4.5385	42.2553		4.5385	0.1102		4.5925	7.4081
4.5655	294.516		4.5655	124.556		4.5655	220.078		4.5655	1023.39		4.5655	19.7339		4.5925	60.2187		4.5655	18.2972		4.5655	0		4.5655	36.7762		4.5655	83.8809		4.5655	50.2579		4.5655	24.5346		4.5655	109.102		4.5655	38.4584		4.5655	44.5234		4.5655	1.349		4.6195	1.5679
4.5925	224.541		4.5925	130.044		4.5925	298.881		4.5925	975.716		4.5925	37.4428		4.6195	54.1154		4.5925	26.0044		4.5925	0.0001		4.5925	31.0617		4.5925	96.0317		4.5925	40.722		4.5925	15.4896		4.5925	104.583		4.5925	48.7431		4.5925	48.2867		4.5925	6.052		4.6465	1.4608
4.6195	225.376		4.6195	146.283		4.6195	295.164		4.6195	939.856		4.6195	35.5157		4.6465	43.0727		4.6195	38.917		4.6195	0.0068		4.6195	41.2547		4.6195	115.494		4.6195	41.0358		4.6195	13.7806		4.6195	61.314		4.6195	56.5038		4.6195	66.3923		4.6195	9.9776		4.6736	6.0523
4.6465	246.874		4.6465	133.435		4.6465	212.53		4.6465	873.33		4.6465	26.1264		4.6736	29.0239		4.6465	37.3371		4.6465	0.2343		4.6465	44.9602		4.6465	87.884		4.6465	54.8288		4.6465	17.497		4.6465	46.506		4.6465	46.5246		4.6465	74.0896		4.6465	6.0488		4.7006	9.983
4.6736	213.803		4.6736	107.509		4.6736	143.526		4.6736	783.678		4.6736	17.9346		4.7006	30.6294		4.6736	37.1342		4.6736	3.1522		4.6736	32.9488		4.6736	61.3435		4.6736	65.5635		4.6736	17.5958		4.6736	59.5454		4.6736	43.2866		4.6736	61.2292		4.6736	1.3505		4.7276	6.1628
4.7006	203.243		4.7006	107.424		4.7006	114		4.7006	721.862		4.7006	10.4353		4.7276	48.977		4.7006	57.9285		4.7006	17.9613		4.7006	24.2254		4.7006	63.2224		4.7006	84.6349		4.7006	14.8029		4.7006	49.2103		4.7006	38.8907		4.7006	43.1497		4.7006	0.224		4.7546	2.8051
4.7276	254.14		4.7276	131.5		4.7276	119.225		4.7276	718.986		4.7276	16.3676		4.7546	67.0551		4.7276	112.469		4.7276	50.47		4.7276	12.5496		4.7276	53.3746		4.7276	92.031		4.7276	17.7104		4.7276	36.2147		4.7276	41.0467		4.7276	44.1789		4.7276	1.4641		4.7816	7.5146
4.7546	283.539		4.7546	176.713		4.7546	139.892		4.7546	754.9		4.7546	33.6324		4.7816	76.8804		4.7546	255.083		4.7546	89.1296		4.7546	4.1723		4.7546	36.4452		4.7546	74.0931		4.7546	18.9541		4.7546	33.9596		4.7546	51.4467		4.7546	64.7919		4.7546	7.5185		4.8086	16.2544
4.7816	263.329		4.7816	191.44		4.7816	134.671		4.7816	783.065		4.7816	39.5705		4.8086	73.9836		4.7816	667.932		4.7816	144.013		4.7816	7.9557		4.7816	32.8371		4.7816	52.1367		4.7816	21.0732		4.7816	23.6612		4.7816	49.7812		4.7816	74.4426		4.7816	17.594		4.8356	18.7259
4.8086	243.726		4.8086	201.104		4.8086	101.884		4.8086	712.39		4.8086	32.2818		4.8356	65.4483		4.8086	1540.39		4.8086	277.697		4.8086	20.2989		4.8086	36.4521		4.8086	36.3122		4.8086	30.3874		4.8086	10.2198		4.8086	45.8566		4.8086	61.9765		4.8086	24.7712		4.8627	19.5007
4.8356	260.182		4.8356	238.875		4.8356	111.118		4.8356	583.322		4.8356	26.4526		4.8627	63.7955		4.8356	2996.88		4.8356	545.122		4.8356	36.8612		4.8356	37.3316		4.8356	37.6828		4.8356	37.2128		4.8356	8.1695		4.8356	46.865		4.8356	46.5458		4.8356	29.4779		4.8897	21.524
4.8627	292.515		4.8627	223.273		4.8626	135.43		4.8626	494.154		4.8627	24.9998		4.8897	45.9701		4.8626	4957.03		4.8626	892.566		4.8627	49.4376		4.8627	39.3618		4.8627	38.5553		4.8627	43.8381		4.8627	16.8469		4.8627	41.4745		4.8627	37.7614		4.8626	27.5798		4.9167	13.5585
4.8897	299.625		4.8897	151.379		4.8897	140.358		4.8897	472.356		4.8897	23.5493		4.9167	17.8506		4.8897	7008		4.8897	1226.42		4.8897	39.6835		4.8897	47.5208		4.8897	26.354		4.8897	49.8764		4.8897	36.5308		4.8897	48.5399		4.8897	34.3316		4.8897	15.017		4.9437	8.7471
4.9167	286.342		4.9167	131.836		4.9167	151.676		4.9167	482.934		4.9167	17.7109		4.9437	6.2853		4.9167	9182.14		4.9167	1556.91		4.9167	17.7186		4.9167	67.158		4.9167	17.7171		4.9167	54.3675		4.9167	54.3861		4.9167	67.3657		4.9167	38.0931		4.9167	10.2057		4.9707	10.2035
4.9437	263.211		4.9437	152.161		4.9437	163.887		4.9437	464.031		4.9437	10.2081		4.9707	18.0561		4.9437	10843		4.9437	1806.98		4.9437	10.5393		4.9437	79.4768		4.9437	23.8768		4.9437	51.1156		4.9437	48.0679		4.9437	64.4641		4.9437	45.5383		4.9437	16.254		4.9977	6.1659
4.9707	245.084		4.9707	130.39		4.9707	161.003		4.9707	405.154		4.9707	13.6698		4.9977	48.3304		4.9707	10562.5		4.9707	1818.77		4.9707	17.7172		4.9707	68.8374		4.9707	28.9437		4.9707	32.3996		4.9707	53.7108		4.9707	47.3001		4.9707	37.9803		4.9707	16.0382		5.0248	2.6958
4.9977	234.189		4.9977	106.962		4.9977	134.064		4.9977	346.753		4.9977	21.4237		5.0248	71.9677		4.9977	8294.73		4.9977	1650.9		4.9977	23.4421		4.9977	57.7347		4.9977	27.3398		4.9977	16.4835		4.9977	66.3492		4.9977	39.3661		4.9977	32.8681		4.9977	7.3924		5.0518	6.165
5.0248	250.46		5.0248	119.608		5.0247	116.922		5.0247	318.394		5.0248	18.2647		5.0518	68.8262		5.0247	6823.83		5.0247	1523.31		5.0248	23.7554		5.0248	69.1764		5.0248	34.3225		5.0248	13.2348		5.0248	57.179		5.0248	37.7684		5.0248	30.1388		5.0247	1.4576		5.0788	10.2061
5.0518	266.923		5.0518	139.59		5.0518	133.193		5.0518	345.311		5.0518	14.1418		5.0788	64.7924		5.0518	6406.32		5.0518	1309.95		5.0518	21.5358		5.0518	83.6304		5.0518	48.0707		5.0518	15.0341		5.0518	48.6545		5.0518	41.6143		5.0518	27.5951		5.0518	0.1136		5.1058	8.8542
5.0788	246.208		5.0788	146.843		5.0788	155.16		5.0788	344.481		5.0788	13.9957		5.1058	82.4959		5.0788	5186.05		5.0788	903.292		5.0788	25.8817		5.0788	86.8668		5.0788	57.6426		5.0788	25.1068		5.0788	52.9225		5.0788	54.1312		5.0788	31.1562		5.0788	0.0034		5.1328	14.7938
5.1058	250.453		5.1058	142.039		5.1058	156.282		5.1058	311.672		5.1058	21.4274		5.1328	87.5532		5.1058	3405.38		5.1058	506.25		5.1058	34.208		5.1058	85.9854		5.1058	50.8687		5.1058	36.2183		5.1058	50.2243		5.1058	61.9104		5.1058	34.9928		5.1058	0.0067		5.1598	26.1219
5.1328	292.035		5.1328	128.465		5.1328	137.2		5.1328	322.423		5.1328	34.4115		5.1598	74.0951		5.1328	2064.56		5.1328	289.743		5.1328	31.817		5.1328	76.9988		5.1328	47.6636		5.1328	41.8063		5.1328	49.7859		5.1328	49.5195		5.1328	31.3796		5.1328	0.2242		5.1868	22.1976
5.1598	313.434		5.1598	108.313		5.1598	133.651		5.1598	310.626		5.1598	38.9115		5.1868	72.7542		5.1598	1306.06		5.1598	242.3		5.1598	31.4003		5.1598	56.7302		5.1598	52.228		5.1598	41.7125		5.1598	63.4322		5.1598	53.7025		5.1598	30.385		5.1598	2.8108		5.2139	10.0883
5.1868	315.016		5.1868	95.1714		5.1868	135.544		5.1868	281.503		5.1868	28.5811		5.2139	63.4462		5.1868	916.432		5.1868	223.7		5.1868	28.469		5.1868	37.5674		5.1868	47.7851		5.1868	34.733		5.1868	62.4522		5.1868	64.8856		5.1868	43.1454		5.1868	13.5522		5.2408	7.6162
5.2139	297.162		5.2139	106.743		5.2138	119.303		5.2138	299.984		5.2139	29.2704		5.2408	40.0361		5.2138	726.097		5.2138	170.802		5.2139	18.9521		5.2139	38.3557		5.2139	36.0939		5.2139	38.9132		5.2139	42.0255		5.2139	49.6645		5.2139	53.9227		5.2138	27.3543		5.2679	10.096
5.2409	254.15		5.2409	119.516		5.2409	123.999		5.2409	295.946		5.2408	42.6985		5.2679	24.6748		5.2409	517.076		5.2409	100.728		5.2409	10.3151		5.2408	45.404		5.2408	39.5736		5.2408	44.4921		5.2408	34.5364		5.2408	31.1716		5.2408	41.1524		5.2409	28.1302		5.2949	6.056
5.2679	222.987		5.2679	117.808		5.2679	161.19		5.2679	227.957		5.2679	54.2585		5.2949	27.3563		5.2679	417.148		5.2679	54.8444		5.2679	13.6717		5.2679	57.8335		5.2679	51.4541		5.2679	34.8835		5.2679	35.9833		5.2679	29.4836		5.2679	37.3243		5.2679	18.945		5.3219	1.4609
5.2949	224.707		5.2949	117.474		5.2949	176.121		5.2949	169.86		5.2949	57.0544		5.3219	39.134		5.2949	453.569		5.2949	44.414		5.2949	21.419		5.2949	72.6553		5.2949	67.9267		5.2949	16.6953		5.2949	35.1098		5.2949	26.3608		5.2949	50.565		5.2949	10.3159		5.3489	1.5681
5.3219	229.04		5.3219	174.368		5.3219	154.591		5.3219	192.386		5.3219	42.4865		5.3489	38.3321		5.3219	412.373		5.3219	39.926		5.3219	18.1544		5.3219	62.3516		5.3219	79.8222		5.3219	13.1264		5.3219	28.1423		5.3219	27.1256		5.3219	47.7462		5.3219	13.673		5.3759	7.411
5.3489	233.146		5.3489	389.337		5.3489	127.682		5.3489	253.514		5.3489	23.8777		5.3759	38.2294		5.3489	347.169		5.3489	26.3509		5.3489	12.788		5.3489	53.477		5.3489	66.797		5.3489	29.8122		5.3489	32.8425		5.3489	34.4289		5.3489	37.457		5.3489	21.4204		5.4029	16.3611
5.3759	260.013		5.3759	853.788		5.3759	128.687		5.3759	271.158		5.3759	20.5222		5.4029	37.9919		5.3759	317.036		5.3759	16.3675		5.3759	7.7373		5.3759	75.9179		5.3759	47.8792		5.3759	43.3938		5.3759	61.216		5.3759	33.286		5.3759	24.0955		5.3759	18.1576		5.43	20.076
5.4029	313.147		5.4029	1789.79		5.4029	158.077		5.4029	258.648		5.4029	23.7699		5.43	23.6718		5.4029	249.757		5.4029	17.7126		5.4029	9.0851		5.4029	118.713		5.4029	38.8984		5.4029	35.636		5.4029	83.9605		5.4029	39.02		5.4029	11.9009		5.4029	12.8942		5.457	25.7634
5.43	421.115		5.43	3586.41		5.43	154.23		5.43	261.968		5.43	24.8962		5.457	22.43		5.43	186.359		5.43	17.4943		5.43	20.2951		5.43	143.4		5.43	36.6695		5.43	21.646		5.43	77.2528		5.43	47.1855		5.43	18.0352		5.43	8.9656		5.484	34.0875
5.457	654.012		5.457	6623.69		5.457	108.651		5.457	267.502		5.457	25.1038		5.484	31.8433		5.457	151.892		5.457	13.5651		5.457	35.5357		5.457	124.83		5.457	33.7474		5.457	15.1377		5.457	56.258		5.457	47.0784		5.457	42.388		5.457	13.4511		5.511	30.3646
5.484	1006.51		5.484	11323.8		5.484	84.2985		5.484	252.662		5.484	26.2368		5.511	27.1238		5.484	131.777		5.484	12.8957		5.484	43.4975		5.484	104.606		5.484	37.1074		5.484	17.8281		5.484	52.9178		5.484	37.673		5.484	61.6564		5.484	20.0684		5.538	24.0145
5.511	1489.36		5.511	16929.5		5.511	87.9311		5.511	260.876		5.511	29.7016		5.538	28.938		5.511	113.781		5.511	13.5595		5.511	31.1557		5.511	95.1651		5.511	39.1276		5.511	20.3034		5.511	58.9677		5.511	27.2339		5.511	58.4072		5.511	12.1018		5.565	12.6603
5.538	2041.91		5.538	21941.2		5.538	77.6857		5.538	259.857		5.538	28.9271		5.565	40.2263		5.538	101.247		5.538	17.3863		5.538	19.0621		5.538	93.9571		5.538	28.4658		5.538	27.2289		5.538	57.3027		5.538	24.3422		5.538	41.3664		5.538	2.6947		5.5921	5.7304
5.565	2587.4		5.565	26207.9		5.565	63.5901		5.565	216.811		5.565	20.9626		5.5921	44.8602		5.565	91.3598		5.565	16.3667		5.565	25.2205		5.565	93.7204		5.565	27.581		5.565	41.6047		5.565	57.7307		5.565	19.8326		5.565	35.5324		5.565	0.2305		5.6191	16.3682
5.5921	3105.25		5.5921	29699.9		5.5921	85.5166		5.5921	184.649		5.5921	19.061		5.6191	49.3007		5.5921	76.2503		5.5921	10.3176		5.5921	33.6423		5.5921	91.6933		5.5921	32.3919		5.5921	47.96		5.5921	64.3522		5.5921	20.0842		5.5921	43.8468		5.5921	0.3407		5.6461	38.2295
5.6191	3275.17		5.6191	31541.2		5.6191	121.867		5.6191	178.919		5.6191	19.0643		5.6461	51.584		5.6191	63.8988		5.6191	16.2622		5.6191	31.0523		5.6191	82.8655		5.6191	23.4439		5.6191	48.8878		5.6191	76.8916		5.6191	22.526		5.6191	52.0074		5.6191	4.155		5.6731	43.3893
5.6461	3013.23		5.6461	31466.3		5.6461	113.679		5.6461	171.445		5.6461	21.0698		5.6731	37.981		5.6461	58.3116		5.6461	32.3823		5.6461	27.8012		5.6461	60.0856		5.6461	9.1875		5.6461	43.2644		5.6461	93.2742		5.6461	20.3016		5.6461	49.1142		5.6461	19.5927		5.7001	26.8854
5.6731	2734.88		5.6731	29894.8		5.6731	104.492		5.6731	153.462		5.6731	30.1686		5.7001	26.9189		5.6731	59.5233		5.6731	34.7491		5.6731	32.4993		5.6731	52.5903		5.6731	5.7315		5.6731	36.6658		5.6731	86.869		5.6731	22.4221		5.6731	42.3534		5.6731	37.3416		5.7271	14.3504
5.7001	2584.86		5.7001	28250.2		5.7001	105.15		5.7001	145.415		5.7001	34.511		5.7271	19.9533		5.7001	69.8524		5.7001	26.8982		5.7001	40.9243		5.7001	72.4262		5.7001	19.851		5.7001	29.3831		5.7001	60.1955		5.7001	35.2054		5.7001	51.8165		5.7001	34.2928		5.7541	7.7334
5.7271	2267.85		5.7271	26394.6		5.7271	89.341		5.7271	143.037		5.7271	31.4012		5.7541	19.0762		5.7271	63.6693		5.7271	22.9865		5.7271	39.6798		5.7271	102.573		5.7271	38.9074		5.7271	36.1991		5.7271	44.2911		5.7271	42.4847		5.7271	63.9941		5.7271	21.4216		5.7811	7.4065
5.7541	1820.97		5.7541	22920.7		5.7541	96.1976		5.7541	142.287		5.7541	25.765		5.7811	20.5191		5.7541	45.5228		5.7541	13.6732		5.7541	26.2353		5.7541	100.777		5.7541	43.1416		5.7541	59.0856		5.7541	48.9873		5.7541	45.7353		5.7541	62.2331		5.7541	13.7771		5.8082	10.0927
5.7812	1514.66		5.7812	18876.7		5.7811	106.04		5.7811	152.235		5.7811	22.7708		5.8082	28.4675		5.7811	50.3287		5.7811	8.7505		5.7811	15.0205		5.7811	63.6674		5.7811	44.96		5.7811	69.8202		5.7811	53.7162		5.7811	52.5731		5.7811	38.6765		5.7811	11.4471		5.8352	6.1621
5.8082	1392.61		5.8082	15910.3		5.8082	82.1987		5.8082	153.49		5.8082	12.3316		5.8352	46.1934		5.8082	74.783		5.8082	10.2028		5.8082	11.6703		5.8082	47.0926		5.8082	47.4008		5.8082	63.5685		5.8082	49.3109		5.8082	48.5358		5.8082	19.6236		5.8082	6.1625		5.8622	2.7027
5.8352	1313.67		5.8352	13246.4		5.8352	59.5202		5.8352	148.096		5.8352	3.0321		5.8622	50.4398		5.8352	80.8143		5.8352	6.1648		5.8352	7.7329		5.8352	59.1928		5.8352	43.62		5.8352	38.7673		5.8352	43.1761		5.8352	39.684		5.8352	24.7812		5.8352	1.3537		5.8892	6.3837
5.8622	1148.15		5.8622	10540.7		5.8622	67.2635		5.8622	171.421		5.8622	4.2659		5.8892	37.7866		5.8622	67.2617		5.8622	2.6942		5.8622	10.0924		5.8622	65.8226		5.8622	37.32		5.8622	19.1879		5.8622	35.07		5.8622	35.088		5.8622	49.085		5.8622	0.2274		5.9162	12.6757
5.8892	1011.44		5.8892	8632.09		5.8892	90.3563		5.8892	184.061		5.8892	18.2814		5.9162	25.6766		5.8892	63.4364		5.8892	6.1598		5.8892	22.3108		5.8892	61.9892		5.8892	31.7327		5.8892	19.2891		5.8892	41.6202		5.8892	23.6535		5.8892	69.727		5.8892	1.5745		5.9432	18.1532
5.9162	904.248		5.9162	7501.72		5.9162	103.932		5.9162	173.107		5.9162	31.5054		5.9432	36.9971		5.9162	61.3284		5.9162	10.1001		5.9162	27.7013		5.9162	55.6012		5.9162	27.1259		5.9162	23.6696		5.9162	56.5884		5.9162	9.0905		5.9162	55.7219		5.9162	8.8613		5.9703	21.527
5.9432	783.146		5.9432	6184.96		5.9432	94.1839		5.9432	185.956		5.9432	27.0034		5.9703	67.266		5.9432	38.7957		5.9432	7.623		5.9432	23.9853		5.9432	48.7709		5.9432	28.9419		5.9432	25.1103		5.9432	54.7283		5.9432	4.491		5.9432	37.326		5.9432	23.4253		5.9973	14.9034
5.9703	695.547		5.9703	4887.2		5.9703	103.902		5.9703	195.853		5.9703	27.5807		5.9973	91.2481		5.9703	21.8723		5.9703	10.2058		5.9703	36.4425		5.9703	56.1697		5.9703	23.9904		5.9703	27.6879		5.9703	27.3363		5.9703	15.027		5.9703	36.0039		5.9703	32.166		6.0243	14.7996
5.9973	652.337		5.9973	4071.53		5.9973	143.958		5.9973	177.447		5.9973	33.8463		6.0243	87.4427		5.9973	31.2733		5.9973	23.6461		5.9973	62.0939		5.9973	64.2641		5.9973	19.1757		5.9973	36.9883		5.9973	8.4278		5.9973	33.6324		5.9973	32.1716		5.9973	24.7726		6.0513	20.2889
6.0243	656.1		6.0243	3424.1		6.0243	162.759		6.0243	179.84		6.0243	30.8417		6.0513	63.7767		6.0243	42.2723		6.0243	33.4073		6.0243	69.7354		6.0243	61.5222		6.0243	33.854		6.0243	43.6187		6.0243	14.121		6.0243	40.912		6.0243	34.4403		6.0243	14.9049		6.0783	13.4503
6.0513	599.875		6.0513	3035.88		6.0513	143.87		6.0513	174.012		6.0513	25.2155		6.0783	61.6715		6.0513	30.9501		6.0513	29.48		6.0513	59.2842		6.0513	77.9472		6.0513	55.8224		6.0513	31.2726		6.0513	28.9452		6.0513	38.2211		6.0513	44.9415		6.0513	11.5627		6.1053	8.7428
6.0783	488.019		6.0783	2974.06		6.0783	102.648		6.0783	135.771		6.0783	21.7491		6.1053	75.14		6.0783	17.7109		6.0783	18.8316		6.0783	55.2666		6.0783	114.776		6.0783	58.3097		6.0783	20.5172		6.0783	37.1041		6.0783	35.0885		6.0783	61.2222		6.0783	6.4938		6.1323	10.1995
6.1053	412.464		6.1053	2884.75		6.1053	89.4714		6.1053	131.161		6.1053	27.0152		6.1323	74.6369		6.1053	19.1718		6.1053	7.618		6.1053	47.3084		6.1053	124.024		6.1053	46.5027		6.1053	32.4955		6.1053	43.8369		6.1053	25.2414		6.1053	72.0716		6.1053	5.3937		6.1593	6.062
6.1323	381.85		6.1323	2598.93		6.1323	99.9952		6.1323	180.799		6.1323	37.9876		6.1593	83.3391		6.1323	23.6611		6.1323	1.4658		6.1323	32.2868		6.1323	89.8446		6.1323	45.8764		6.1323	48.3245		6.1323	50.2292		6.1323	18.0552		6.1323	73.4206		6.1323	18.3592		6.1864	1.4592
6.1594	397.611		6.1594	2181.44		6.1594	94.271		6.1594	211.312		6.1593	36.9506		6.1864	183.297		6.1594	25.0005		6.1594	0.1136		6.1593	19.0591		6.1593	78.0316		6.1593	66.2224		6.1593	41.0374		6.1593	59.0768		6.1593	29.2681		6.1593	68.7211		6.1594	31.3995		6.2134	1.4577
6.1864	405.461		6.1864	1886.9		6.1864	71.4262		6.1864	183.3		6.1864	79.9274		6.2134	553.775		6.1864	26.3455		6.1864	0.0034		6.1864	7.6283		6.1864	71.2864		6.1864	80.1811		6.1864	25.2454		6.1864	77.6266		6.1864	53.4614		6.1864	62.2062		6.1864	25.5549		6.2404	6.0527
6.2134	384.093		6.2134	1691.84		6.2134	53.92		6.2134	156.383		6.2134	319.43		6.2404	1712.53		6.2134	31.0649		6.2134	0.0001		6.2134	1.4711		6.2134	41.2868		6.2134	51.4328		6.2134	28.7379		6.2134	103.422		6.2134	71.0823		6.2134	55.1643		6.2134	20.1887		6.2674	9.9896
6.2404	399.606		6.2404	1442.08		6.2404	50.9239		6.2404	164.338		6.2404	955.928		6.2674	4835.49		6.2404	35.4173		6.2404	0.0033		6.2404	0.3375		6.2404	22.412		6.2404	27.2582		6.2404	50.9741		6.2404	134.676		6.2404	74.0769		6.2404	43.2647		6.2404	17.8203		6.2944	6.3796
6.2674	426.812		6.2674	1268.12		6.2674	52.4515		6.2674	161.654		6.2674	2297.51		6.2944	11965.3		6.2674	36.3383		6.2674	0.1105		6.2674	2.8117		6.2674	35.3378		6.2674	27.0056		6.2674	23.2871		6.2674	35.4373		6.2674	72.5499		6.2674	30.3913		6.2674	14.8021		6.3215	5.3883
6.2944	364.535		6.2944	1162.36		6.2944	63.8074		6.2944	136.756		6.2944	5013.36		6.3215	25656.4		6.2944	49.4258		6.2944	1.3487		6.2944	13.5635		6.2944	60.97		6.2944	36.9037		6.2944	43.0312		6.2944	41.0533		6.2944	61.3		6.2944	15.1345		6.2944	17.4859		6.3485	18.2457
6.3215	272.665		6.3215	1037.26		6.3214	75.5364		6.3214	106.96		6.3215	10194.9		6.3485	48025.6		6.3214	61.6698		6.3214	6.048		6.3215	27.5763		6.3215	67.6109		6.3215	43.8237		6.3215	69.1312		6.3215	22.1327		6.3215	50.6866		6.3215	8.977		6.3214	16.1428		6.3755	29.9402
6.3485	243.041		6.3485	925.034		6.3485	71.1965		6.3485	80.2848		6.3485	18466.4		6.3755	79858.3		6.3485	51.4275		6.3485	9.979		6.3485	30.8235		6.3485	66.3289		6.3485	33.6474		6.3485	113.28		6.3485	45.1055		6.3485	58.2702		6.3485	11.5604		6.3485	7.4011		6.4025	18.1562
6.3755	258.685		6.3755	905.132		6.3755	53.4634		6.3755	72.2169		6.3755	28287.6		6.4025	118186		6.3755	45.6498		6.3755	6.0492		6.3755	30.8235		6.3755	76.1442		6.3755	28.5787		6.3755	75.6544		6.3755	45.4514		6.3755	72.6534		6.3755	12.4357		6.3755	1.4579		6.4295	4.0466
6.4025	269.393		6.4025	950.46		6.4025	45.4242		6.4025	78.1428		6.4025	36673.9		6.4295	155228		6.4025	42.3552		6.4025	1.3473		6.4025	27.5796		6.4025	70.5092		6.4025	34.3104		6.4025	15.2972		6.4025	64.2759		6.4025	61.8898		6.4025	15.3732		6.4025	0.1169		6.4565	0.3314
6.4295	280.266		6.4295	934.762		6.4295	43.2734		6.4295	95.7535		6.4295	43307.6		6.4565	182423		6.4295	39.0422		6.4295	0.1103		6.4295	13.6772		6.4295	71.4368		6.4295	30.3745		6.4295	21.1264		6.4295	72.8506		6.4295	47.4112		6.4295	24.5328		6.4295	0.1138		6.4835	0.01
6.4565	282.044		6.4565	860.775		6.4565	45.5374		6.4565	117.025		6.4565	49456.2		6.4835	197853		6.4565	38.8889		6.4565	0.0066		6.4565	4.2792		6.4565	78.0281		6.4565	24.3353		6.4565	23.9872		6.4565	33.332		6.4565	43.2771		6.4565	34.2045		6.4565	1.3471		6.5106	0.0035
6.4835	249.783		6.4835	694.788		6.4835	71.1674		6.4835	113.001		6.4835	53056.2		6.5106	201153		6.4835	45.1842		6.4835	0.1103		6.4835	8.0648		6.4835	78.6964		6.4835	16.4745		6.4835	35.6556		6.4835	86.6689		6.4835	37.8956		6.4835	33.0545		6.4835	6.0484		6.5376	0.1138
6.5106	215.342		6.5106	520.903		6.5106	104.598		6.5106	90.1226		6.5106	52294.7		6.5376	188836		6.5106	54.595		6.5106	1.3489		6.5106	21.545		6.5106	91.7027		6.5106	20.9626		6.5106	32.865		6.5106	21.541		6.5106	34.4384		6.5106	36.2134		6.5106	9.9774		6.5646	1.4591
6.5376	208.2		6.5376	462.339		6.5375	110.748		6.5375	76.1285		6.5376	48135.7		6.5646	162655		6.5375	58.6308		6.5375	6.0516		6.5376	41.9034		6.5376	113.762		6.5376	31.5097		6.5376	24.5139		6.5376	85.9014		6.5376	22.7485		6.5376	33.7518		6.5375	6.055		6.5916	7.3949
6.5646	206.867		6.5646	436.923		6.5646	90.368		6.5646	84.6354		6.5646	42183.3		6.5916	135083		6.5646	51.3372		6.5646	10.0893		6.5646	57.4123		6.5646	119.394		6.5646	24.3192		6.5646	67.7236		6.5646	77.3223		6.5646	24.9098		6.5646	21.4069		6.5646	1.4591		6.6186	16.0311
6.5916	192.854		6.5916	398.477		6.5916	59.5207		6.5916	103.612		6.5916	35227.3		6.6186	112158		6.5916	47.193		6.5916	7.3998		6.5916	54.1175		6.5916	87.3256		6.5916	15.6042		6.5916	32.0097		6.5916	68.2637		6.5916	42.5835		6.5916	19.7508		6.5916	1.4611		6.6456	16.1391
6.6186	184.307		6.6186	372.239		6.6186	59.1992		6.6186	96.1655		6.6186	28867.6		6.6456	94398.6		6.6186	51.2392		6.6186	7.5101		6.6186	45.5397		6.6186	55.6266		6.6186	15.5676		6.6186	99.6351		6.6186	58.6514		6.6186	40.9257		6.6186	38.2017		6.6186	6.1662		6.6726	8.7437
6.6456	241.929		6.6456	343.401		6.6456	86.3223		6.6456	80.1761		6.6456	23365.4		6.6726	79885.8		6.6456	41.3666		6.6456	11.5476		6.6456	38.2013		6.6456	56.6218		6.6456	28.9346		6.6456	79.8322		6.6456	47.9893		6.6456	29.8165		6.6456	61.4567		6.6456	11.4441		6.6996	7.5062
6.6726	328.137		6.6726	358.997		6.6726	92.5926		6.6726	92.3605		6.6726	18373.4		6.6996	67049.6		6.6726	26.462		6.6726	13.4499		6.6726	35.5621		6.6726	62.9186		6.6726	51.6664		6.6726	70.3493		6.6726	38.4727		6.6726	32.0597		6.6726	59.9448		6.6726	13.6737		6.7267	10.0911
6.6996	333.387		6.6996	421.722		6.6996	74.5518		6.6996	104.821		6.6996	14659.7		6.7267	54884.7		6.6996	32.5196		6.6996	17.3773		6.6996	25.885		6.6996	55.0339		6.6996	59.5332		6.6996	55.4888		6.6996	31.3545		6.6996	38.4545		6.6996	50.2463		6.6996	20.2922		6.7537	6.0588
6.7267	302.902		6.7267	475.892		6.7267	51.9164		6.7267	97.7574		6.7267	11799.9		6.7537	43619.8		6.7267	42.6028		6.7267	16.142		6.7267	20.3035		6.7267	62.5676		6.7267	38.653		6.7267	41.706		6.7267	25.3313		6.7267	46.9724		6.7267	37.8642		6.7267	30.9265		6.7807	1.4627
6.7537	308.742		6.7537	485.843		6.7537	38.5751		6.7537	116.039		6.7537	9465.85		6.7807	34586.8		6.7537	33.7355		6.7537	7.3956		6.7537	19.1639		6.7537	84.1633		6.7537	21.759		6.7537	36.3087		6.7537	29.9204		6.7537	45.0759		6.7537	31.7502		6.7537	39.4652		6.8077	1.5696
6.7807	309.307		6.7807	431.765		6.7807	50.2315		6.7807	125.343		6.7807	7800.36		6.8077	28637.2		6.7807	31.0461		6.7807	1.4575		6.7807	20.8564		6.7807	78.3724		6.7807	30.0329		6.7807	36.0839		6.7807	70.2496		6.7807	28.8148		6.7807	43.4659		6.7807	33.7384		6.8347	7.3988
6.8077	305.402		6.8077	378.098		6.8077	80.9374		6.8077	99.9913		6.8077	6539.37		6.8347	24967.8		6.8077	43.828		6.8077	0.1136		6.8077	27.583		6.8077	43.3796		6.8077	37.6811		6.8077	33.4175		6.8077	69.6913		6.8077	26.2386		6.8077	56.1807		6.8077	17.6034		6.8617	16.0279
6.8347	326.758		6.8347	389.485		6.8347	93.4881		6.8347	91.3794		6.8347	5354.63		6.8617	21125.9		6.8347	39.578		6.8347	0.0067		6.8347	23.7629		6.8347	25.0113		6.8347	28.363		6.8347	26.3935		6.8347	26.5939		6.8347	47.4102		6.8347	47.7474		6.8347	15.0206		6.8888	16.0344
6.8617	317.818		6.8617	403.321		6.8617	85.3047		6.8617	93.7123		6.8617	4258.4		6.8888	17053.8		6.8617	22.3067		6.8617	0.1103		6.8617	17.6047		6.8617	28.3698		6.8617	27.6977		6.8617	21.2179		6.8617	89.8873		6.8617	78.9285		6.8617	31.6295		6.8617	20.3002		6.9158	7.6162
6.8888	269.931		6.8888	360.479		6.8888	83.7361		6.8888	99.7928		6.8888	3492.34		6.9158	14113.3		6.8888	14.4727		6.8888	1.3473		6.8888	25.1136		6.8888	45.8644		6.8888	33.9629		6.8888	20.2717		6.8888	11.8515		6.8888	81.9445		6.8888	15.3558		6.8888	13.5661		6.9428	4.1536
6.9158	255.164		6.9158	304.54		6.9158	71.7709		6.9158	104.028		6.9158	2953.91		6.9428	12038.8		6.9158	14.0183		6.9158	6.0488		6.9158	33.8553		6.9158	68.6134		6.9158	32.2884		6.9158	20.0415		6.9158	55.6957		6.9158	50.3182		6.9158	10.4478		6.9158	10.2015		6.9698	12.2188
6.9428	235.542		6.9428	302.195		6.9428	52.7907		6.9428	101.895		6.9428	2618.71		6.9698	10489.7		6.9428	21.7667		6.9428	9.9775		6.9428	33.6398		6.9428	72.1989		6.9428	32.2772		6.9428	18.1406		6.9428	55.8398		6.9428	38.2266		6.9428	19.2867		6.9428	17.5971		6.9968	19.961
6.9698	181.439		6.9698	307.034		6.9698	63.4839		6.9698	103.707		6.9698	2470.82		6.9968	9234.84		6.9698	38.5448		6.9698	6.055		6.9698	38.5626		6.9698	67.7036		6.9698	33.6334		6.9698	12.2313		6.9698	64.4419		6.9698	63.574		6.9698	32.6269		6.9698	22.0837		7.0238	12.1029
6.9968	164.365		6.9968	305.549		6.9968	92.5621		6.9968	96.1785		6.9968	2219.43		7.0238	7967.47		6.9968	58.1887		6.9968	1.4591		6.9968	46.5238		6.9968	77.5704		6.9968	23.7685		6.9968	71.7844		6.9968	59.3027		6.9968	75.6896		6.9968	50.9956		6.9968	17.3812		7.0508	2.805
7.0238	196.761		7.0238	314.953		7.0238	102.373		7.0238	80.4053		7.0238	1876.93		7.0508	6787.09		7.0238	61.9802		7.0238	1.461		7.0238	44.5062		7.0238	93.0221		7.0238	11.5597		7.0238	77.8437		7.0238	46.097		7.0238	52.0036		7.0238	69.0353		7.0238	7.6217		7.0778	1.6778
7.0508	243.738		7.0508	336.252		7.0508	77.6534		7.0508	78.9075		7.0508	1625.97		7.0778	5874.74		7.0508	46.5316		7.0508	6.1628		7.0508	44.0519		7.0508	88.4572		7.0508	13.7924		7.0508	79.929		7.0508	33.9804		7.0508	33.3045		7.0508	67.0265		7.0508	2.9186		7.1049	7.4059
7.0778	289.47		7.0778	346.936		7.0778	59.3392		7.0778	91.7214		7.0778	1422.07		7.1049	5214.52		7.0778	37.5441		7.0778	11.3269		7.0778	45.1818		7.0778	64.4437		7.0778	21.641		7.0778	101.587		7.0778	30.8885		7.0778	37.6565		7.0778	39.9156		7.0778	7.5102		7.1319	16.1382
7.1049	299.51		7.1049	330.404		7.1049	48.4165		7.1049	97.845		7.1049	1248.15		7.1319	4605.22		7.1049	47.9915		7.1049	12.0977		7.1049	49.2037		7.1049	47.3464		7.1049	20.8508		7.1049	108.19		7.1049	22.618		7.1049	46.3265		7.1049	19.4019		7.1049	16.038		7.1589	17.3835
7.1319	293.15		7.1319	289.657		7.1319	42.1862		7.1319	97.3194		7.1319	1083.8		7.1589	4212.14		7.1319	53.2471		7.1319	11.3252		7.1319	50.3557		7.1319	40.0033		7.1319	24.9915		7.1319	82.6065		7.1319	28.2476		7.1319	43.3706		7.1319	20.6448		7.1319	16.2573		7.1859	13.7805
7.1589	316.434		7.1589	274.47		7.1589	67.2228		7.1589	84.6382		7.1589	948.164		7.1859	4006.4		7.1589	49.7775		7.1589	6.1663		7.1589	33.6117		7.1589	45.7836		7.1589	28.9258		7.1589	61.6617		7.1589	55.3657		7.1589	40.4835		7.1589	29.946		7.1589	10.4265		7.2129	15.5934
7.1859	345.763		7.1859	275.678		7.1859	107.543		7.1859	65.9205		7.1859	880.916		7.2129	3703.3		7.1859	43.9375		7.1859	1.4641		7.1859	27.0422		7.1859	55.9148		7.1859	25.7745		7.1859	72.4049		7.1859	57.3529		7.1859	44.9346		7.1859	37.9104		7.1859	17.6124		7.2399	25.6611
7.2129	303.444		7.2129	267.852		7.2129	113.994		7.2129	59.0787		7.2129	855.002		7.2399	3255.11		7.2129	38.5721		7.2129	1.5662		7.2129	42.2584		7.2129	69.1899		7.2129	25.5707		7.2129	77.474		7.2129	51.7903		7.2129	55.1791		7.2129	47.7556		7.2129	38.3252		7.267	37.4484
7.24	221.649		7.24	276.684		7.2399	106.283		7.2399	78.1308		7.2399	769.735		7.267	2813.11		7.2399	36.6737		7.2399	7.3968		7.2399	56.4048		7.2399	80.2423		7.2399	25.772		7.2399	54.934		7.2399	50.0361		7.2399	60.8569		7.2399	71.5176		7.2399	43.3854		7.294	29.5848
7.267	218.434		7.267	308.6		7.267	110.849		7.267	87.1306		7.267	660.606		7.294	2401.2		7.267	34.1916		7.267	16.0359		7.267	52.0002		7.267	87.3426		7.267	28.7113		7.267	46.7618		7.267	51.8914		7.267	62.4545		7.267	101.548		7.267	26.8947		7.321	16.1426
7.294	275.627		7.294	328.792		7.294	111.115		7.294	57.1525		7.294	631.811		7.321	2214.31		7.294	42.5986		7.294	16.1406		7.294	52.5773		7.294	73.7532		7.294	22.2989		7.294	63.7726		7.294	44.5464		7.294	60.8549		7.294	115.459		7.294	14.3524		7.348	11.6559
7.321	279.69		7.321	318.59		7.321	88.6655		7.321	32.6651		7.321	648.275		7.348	2259.91		7.321	64.5575		7.321	8.7459		7.321	58.7321		7.321	57.519		7.321	8.7533		7.321	69.6323		7.321	36.7771		7.321	55.1671		7.321	98.1935		7.321	7.7384		7.375	6.173
7.348	241.968		7.348	283.531		7.348	70.4054		7.348	46.283		7.348	609.264		7.375	2199.03		7.348	72.973		7.348	7.509		7.348	54.3733		7.348	61.7668		7.348	1.6848		7.348	56.4859		7.348	37.0151		7.348	44.7267		7.348	72.4174		7.348	7.5256		7.402	1.3506
7.375	211.278		7.375	236.46		7.375	73.6515		7.375	74.3538		7.375	565.956		7.402	2057.73		7.375	54.4863		7.375	10.0919		7.375	42.4893		7.375	66.04		7.375	1.6914		7.375	41.8431		7.375	40.1815		7.375	38.0546		7.375	57.2381		7.375	11.6545		7.429	0.1105
7.402	223.62		7.402	213.079		7.402	73.4365		7.402	79.6549		7.402	577.984		7.429	1993.58		7.402	29.2685		7.402	6.0564		7.402	26.4563		7.402	61.9891		7.402	8.9779		7.402	21.7341		7.402	36.6751		7.402	35.3465		7.402	49.3269		7.402	14.7939		7.456	0.0034
7.429	265.011		7.429	248.21		7.429	51.2305		7.429	80.4041		7.429	582.863		7.456	1886.29		7.429	16.5962		7.429	1.4561		7.429	15.246		7.429	55.3841		7.429	24.8858		7.429	15.949		7.429	30.3813		7.429	56.5009		7.429	74.7182		7.429	23.4412		7.4831	0.0034
7.456	281.308		7.456	307.409		7.456	31.7347		7.456	73.3954		7.456	513.975		7.4831	1710.6		7.456	17.8313		7.456	1.4573		7.456	14.2595		7.456	46.1867		7.456	39.6757		7.456	39.1115		7.456	28.1619		7.456	143.431		7.456	203.224		7.456	26.4528		7.5101	0.1136
7.4831	255.793		7.4831	347.393		7.4831	35.2134		7.4831	65.058		7.4831	425.458		7.5101	1544.49		7.4831	18.953		7.4831	6.0521		7.4831	18.5989		7.4831	45.4116		7.4831	42.2657		7.4831	71.2025		7.4831	24.7553		7.4831	310.822		7.4831	529.759		7.4831	17.6018		7.5371	1.4577
7.5101	243.73		7.5101	371.077		7.5101	54.8198		7.5101	59.835		7.5101	352.483		7.5371	1476.81		7.5101	20.9628		7.5101	9.979		7.5101	25.4655		7.5101	50.1103		7.5101	38.5593		7.5101	90.1157		7.5101	20.9627		7.5101	592.808		7.5101	1098.62		7.5101	22.3001		7.5641	7.3977
7.5371	235.552		7.5371	325.847		7.5371	87.6824		7.5371	50.4645		7.5371	295.309		7.5641	1439.79		7.5371	29.0401		7.5371	6.0484		7.5371	31.8174		7.5371	55.9424		7.5371	38.002		7.5371	96.1764		7.5371	99.1075		7.5371	1139.96		7.5371	2077.96		7.5371	36.2139		7.5911	16.0302
7.5641	247.297		7.5641	288.678		7.5641	98.2114		7.5641	40.7873		7.5641	269.895		7.5911	1336.63		7.5641	31.1599		7.5641	1.3522		7.5641	40.1428		7.5641	59.9824		7.5641	39.7987		7.5641	88.2161		7.5641	89.1099		7.5641	2093.23		7.5641	3966.01		7.5641	28.2587		7.6181	16.0315
7.5911	306.622		7.5911	337.665		7.5911	67.8083		7.5911	41.6265		7.5911	282.833		7.6181	1217.49		7.5911	33.6393		7.5911	0.2205		7.5911	35.746		7.5911	56.2691		7.5911	47.0855		7.5911	79.6013		7.5911	66.7119		7.5911	3604.9		7.5911	7354.27		7.5911	11.5476		7.6452	7.3956
7.6182	343.561		7.6182	352.792		7.6182	53.1517		7.6182	34.9633		7.6181	286.724		7.6452	1055.78		7.6182	41.2552		7.6182	1.3505		7.6181	26.2434		7.6181	54.0432		7.6181	45.0726		7.6181	65.8221		7.6181	37.6813		7.6181	5664.07		7.6181	13188.7		7.6182	9.0792		7.6722	1.5712
7.6452	322.787		7.6452	288.908		7.6452	83.0355		7.6452	25.7042		7.6452	247.004		7.6722	911.937		7.6452	42.5993		7.6452	6.0452		7.6452	19.1679		7.6452	62.2187		7.6452	28.3513		7.6452	46.1863		7.6452	29.6178		7.6452	8211.67		7.6452	22430.9		7.6452	16.258		7.6992	1.5843
7.6722	268.086		7.6722	253.785		7.6722	106.179		7.6722	34.8588		7.6722	219.425		7.6992	913.097		7.6722	41.0317		7.6722	9.9789		7.6722	15.1354		7.6722	70.0699		7.6722	20.4088		7.6722	51.4665		7.6722	38.244		7.6722	11602.3		7.6722	33314.1		7.6722	17.4901		7.7262	7.8441
7.6992	236.512		7.6992	247.358		7.6992	108.265		7.6992	56.4042		7.6992	208.607		7.7262	944.97		7.6992	47.1822		7.6992	6.055		7.6992	20.1915		7.6992	63.4483		7.6992	17.9364		7.6992	61.5405		7.6992	52.0165		7.6992	15665.8		7.6992	44365.8		7.6992	14.9054		7.7532	21.5284
7.7262	251.762		7.7262	201.978		7.7262	111.444		7.7262	59.509		7.7262	213.377		7.7532	890.832		7.7262	45.0748		7.7262	1.4622		7.7262	28.4683		7.7262	58.854		7.7262	16.2672		7.7262	53.1381		7.7262	71.305		7.7262	19728.1		7.7262	58474.1		7.7262	18.8351		7.7802	41.573
7.7532	263.868		7.7532	167.76		7.7532	89.5748		7.7532	55.2846		7.7532	219.372		7.7802	817.237		7.7532	28.8061		7.7532	1.5665		7.7532	30.281		7.7532	61.5507		7.7532	25.1103		7.7532	51.2304		7.7532	78.3477		7.7532	23078.5		7.7532	74391.6		7.7532	22.1952		7.8073	53.3612
7.7802	239.498		7.7802	181.698		7.7802	59.6618		7.7802	64.0032		7.7802	224.982		7.8073	746.562		7.7802	25.7092		7.7802	7.4021		7.7802	28.5733		7.7802	62.2088		7.7802	35.0868		7.7802	51.4563		7.7802	77.4673		7.7802	25245.9		7.7802	87154.8		7.7802	17.4909		7.8343	35.6354
7.8073	244.68		7.8073	207.112		7.8073	56.6035		7.8073	80.396		7.8073	208.636		7.8343	742.349		7.8073	41.1271		7.8073	16.0313		7.8073	37.6851		7.8073	62.4571		7.8073	38.2294		7.8073	39.9133		7.8073	81.0426		7.8073	25929.8		7.8073	95680.5		7.8073	8.9655		7.8613	11.7888
7.8343	263.485		7.8343	216.216		7.8342	74.6685		7.8342	94.4819		7.8343	158.962		7.8613	793.42		7.8342	54.0769		7.8342	16.0316		7.8343	46.1792		7.8343	59.6213		7.8343	41.1341		7.8343	35.2014		7.8343	83.6355		7.8343	25357		7.8343	98995.4		7.8342	8.9716		7.8883	4.7101
7.8613	273.369		7.8613	234.986		7.8613	73.4168		7.8613	109.545		7.8613	118.411		7.8883	767.742		7.8613	56.3458		7.8613	7.3923		7.8613	46.5351		7.8613	50.4738		7.8613	36.3404		7.8613	41.2516		7.8613	74.9934		7.8613	23315.3		7.8613	96054.8		7.8613	17.7148		7.9153	14.9145
7.8883	250.064		7.8883	240.311		7.8883	50.1187		7.8883	112.196		7.8883	99.7796		7.9153	714.403		7.8883	60.898		7.8883	1.4609		7.8883	53.4646		7.8883	41.0396		7.8883	27.338		7.8883	41.032		7.8883	66.1521		7.8883	20153.6		7.8883	88879.9		7.8883	24.776		7.9423	32.0626
7.9153	211.236		7.9153	218.187		7.9153	44.2896		7.9153	97.6535		7.9153	122.11		7.9423	635.279		7.9153	56.4684		7.9153	0.2271		7.9153	70.0637		7.9153	45.295		7.9153	26.9259		7.9153	32.3971		7.9153	66.485		7.9153	17413		7.9153	78489.4		7.9153	29.4746		7.9693	32.1713
7.9423	188.466		7.9423	188.908		7.9423	59.0805		7.9423	90.5615		7.9423	152.665		7.9693	545.125		7.9423	55.9665		7.9423	1.4609		7.9423	71.8587		7.9423	58.9725		7.9423	30.8122		7.9423	26.3524		7.9423	63.2348		7.9423	14618.5		7.9423	64216.7		7.9423	27.4695		7.9963	16.2507
7.9693	205.841		7.9693	166.606		7.9693	67.2826		7.9693	91.5999		7.9693	140.505		7.9963	534.542		7.9693	53.6764		7.9693	7.3965		7.9693	61.9838		7.9693	97.8717		7.9693	37.0161		7.9693	23.8834		7.9693	65.0246		7.9693	11688.3		7.9693	51594		7.9693	13.6697		8.0234	10.3182
7.9963	226.357		7.9963	163.469		7.9963	69.7148		7.9963	68.1562		7.9963	131.24		8.0234	576.582		7.9963	63.1187		7.9963	16.0278		7.9963	49.2189		7.9963	129.934		7.9963	40.6783		7.9963	20.5252		7.9963	91.1326		7.9963	9043.81		7.9963	42835.7		7.9963	4.1569		8.0504	16.4825
8.0234	217.26		8.0234	200.668		8.0234	75.5651		8.0234	42.7298		8.0234	144.661		8.0504	592.143		8.0234	71.2853		8.0234	16.0287		8.0234	33.288		8.0234	116.428		8.0234	53.8202		8.0234	23.878		8.0234	109.534		8.0234	6843.25		8.0234	34902.3		8.0234	6.2821		8.0774	18.9533
8.0504	235.073		8.0504	239.791		8.0504	81.7011		8.0504	32.6185		8.0504	160.609		8.0774	578.566		8.0504	50.5685		8.0504	7.5105		8.0504	24.3439		8.0504	93.2904		8.0504	58.7304		8.0504	42.4937		8.0504	99.0835		8.0504	5335.11		8.0504	27318.4		8.0504	10.2046		8.1044	22.3018
8.0774	245.853		8.0774	229.576		8.0774	88.4728		8.0774	32.5408		8.0774	192.295		8.1044	548.636		8.0774	30.6228		8.0774	2.8065		8.0774	13.8989		8.0774	63.5366		8.0774	53.0281		8.0774	57.2804		8.0774	84.4157		8.0774	4338.42		8.0774	21574.2		8.0774	8.7465		8.1314	34.9733
8.1044	228.698		8.1044	208.643		8.1044	75.8677		8.1044	53.6821		8.1044	195.903		8.1314	498.125		8.1044	27.0129		8.1044	6.163		8.1044	10.3227		8.1044	42.1951		8.1044	52.5743		8.1044	57.1744		8.1044	77.3464		8.1044	3437.48		8.1044	17648.1		8.1044	13.556		8.1585	39.6761
8.1314	240.483		8.1314	192.816		8.1314	50.4833		8.1314	70.4282		8.1314	187.925		8.1584	460.433		8.1314	33.7604		8.1314	9.9831		8.1314	18.9465		8.1314	35.8733		8.1314	41.2648		8.1314	57.3876		8.1314	78.9385		8.1314	2716.78		8.1314	14340.3		8.1314	21.4203		8.1854	32.1754
8.1584	258.611		8.1584	181.325		8.1584	41.4575		8.1584	71.035		8.1584	171.155		8.1854	458.193		8.1584	47.1853		8.1584	6.0493		8.1584	28.2508		8.1584	47.4234		8.1585	23.8742		8.1584	59.9764		8.1584	73.6563		8.1584	2225.84		8.1585	10973.6		8.1584	18.2615		8.2125	24.9984
8.1854	265.47		8.1854	205.708		8.1854	50.0463		8.1854	78.3887		8.1854	129.189		8.2125	466.573		8.1854	52.2423		8.1854	1.3505		8.1854	28.9272		8.1854	69.7424		8.1854	21.8659		8.1854	54.5885		8.1854	65.0203		8.1854	1795.28		8.1854	8279.98		8.1854	14.0256		8.2395	17.7403
8.2125	241.507		8.2125	236.479		8.2125	59.177		8.2125	72.4982		8.2125	99.8789		8.2395	483.034		8.2125	43.0416		8.2125	0.2207		8.2125	22.4168		8.2125	74.1994		8.2125	29.9273		8.2125	43.7366		8.2125	64.242		8.2125	1384.34		8.2125	7001.01		8.2125	12.4313		8.2665	9.8295
8.2395	208.814		8.2395	264.534		8.2395	79.1584		8.2395	61.6943		8.2395	112.576		8.2665	460.05		8.2395	30.5051		8.2395	1.3505		8.2395	26.4576		8.2395	59.3191		8.2395	36.2173		8.2395	31.6056		8.2395	68.2667		8.2395	1112.52		8.2395	6195.39		8.2395	12.6817		8.2935	21.2785
8.2665	210.253		8.2665	317.302		8.2665	89.101		8.2665	45.0421		8.2665	144.721		8.2935	370.446		8.2665	16.5862		8.2665	6.0526		8.2665	35.0926		8.2665	51.1123		8.2665	36.9858		8.2665	24.5653		8.2665	71.4223		8.2665	1025.33		8.2665	5004.29		8.2665	12.2115		8.3205	100.508
8.2935	239.268		8.2935	342.097		8.2935	86.3313		8.2935	35.4368		8.2935	158.74		8.3205	286.918		8.2935	16.3719		8.2935	9.9782		8.2935	37.0994		8.2935	65.4789		8.2935	34.9758		8.2935	34.5202		8.2935	63.7778		8.2935	943.707		8.2935	3702.06		8.2935	11.459		8.3475	355.6
8.3205	279.793		8.3205	348.025		8.3205	79.3755		8.3205	39.3582		8.3205	119.267		8.3475	264.377		8.3205	27.6918		8.3205	6.0522		8.3205	37.5615		8.3205	70.957		8.3205	25.0002		8.3205	53.7066		8.3205	61.3305		8.3205	839.586		8.3205	2970.03		8.3205	8.2051		8.3745	1061.37
8.3476	273.126		8.3476	359.951		8.3475	86.3002		8.3475	49.434		8.3475	62.1216		8.3745	308.308		8.3475	29.6114		8.3475	1.4609		8.3475	35.8682		8.3475	66.163		8.3475	15.0204		8.3475	47.1883		8.3475	70.8348		8.3475	809.537		8.3475	2768.12		8.3475	16.7777		8.4016	2851.52
8.3745	262.043		8.3745	384.739		8.3745	110.118		8.3745	59.205		8.3745	41.8342		8.4016	343.53		8.3745	26.7816		8.3745	1.5711		8.3745	30.4986		8.3745	70.9405		8.3745	12.9047		8.3745	32.3976		8.3745	68.3977		8.3745	782.581		8.3745	2578.48		8.3745	64.0348		8.4286	6494.97
8.4016	254.643		8.4016	399.075		8.4016	122.266		8.4016	58.1679		8.4016	59.5666		8.4286	320.916		8.4016	31.7297		8.4016	7.5101		8.4016	23.7709		8.4016	86.1084		8.4016	12.4385		8.4016	36.6536		8.4016	44.7127		8.4016	673.585		8.4016	2272.31		8.4016	171.117		8.4556	12613.9
8.4286	214.43		8.4286	386.866		8.4286	110.679		8.4286	62.6669		8.4286	92.8333		8.4556	303.609		8.4286	53.7916		8.4286	17.3795		8.4286	31.1696		8.4286	110.749		8.4286	14.1398		8.4286	39.7962		8.4286	24.4463		8.4286	533.793		8.4286	1939.34		8.4286	377.171		8.4826	22292.6
8.4556	176.773		8.4556	349.097		8.4556	87.509		8.4556	66.0266		8.4556	125.759		8.4826	307.807		8.4556	67.4973		8.4556	22.187		8.4556	39.0249		8.4556	108.547		8.4556	19.8242		8.4556	32.1875		8.4556	19.9467		8.4556	460.183		8.4556	1552.76		8.4556	792.729		8.5096	36362.7
8.4826	190.858		8.4826	290.359		8.4826	83.2164		8.4826	60.7607		8.4826	155.808		8.5096	302.627		8.4826	39.2171		8.4826	18.721		8.4826	33.1638		8.4826	55.7836		8.4826	30.1759		8.4826	25.2188		8.4826	21.5392		8.4826	418.9		8.4826	1210.39		8.4826	1489.7		8.5366	51734.1
8.5096	237.219		8.5096	259.422		8.5096	63.3068		8.5096	50.6878		8.5096	160.418		8.5366	266.12		8.5096	15.9379		8.5096	13.5586		8.5096	32.8493		8.5096	21.7654		8.5096	35.8643		8.5096	20.5175		8.5096	13.5743		8.5096	372.948		8.5096	1112.73		8.5096	2276.81		8.5637	62031.7
8.5366	299.869		8.5366	258.075		8.5366	32.8862		8.5366	42.3565		8.5366	117.933		8.5637	243.42		8.5366	20.9625		8.5366	11.4416		8.5366	34.5062		8.5366	34.6337		8.5366	37.6836		8.5366	22.3159		8.5366	9.0851		8.5366	333.142		8.5366	1146.9		8.5366	2907.17		8.5907	64127.5
8.5637	302.192		8.5637	244.586		8.5637	21.7247		8.5637	50.3552		8.5637	70.6155		8.5907	254.236		8.5637	37.1182		8.5637	6.1697		8.5637	28.706		8.5637	63.0297		8.5637	38.7752		8.5637	33.9662		8.5637	14.4846		8.5637	303.965		8.5637	1181.6		8.5637	3360.93		8.6177	58656.7
8.5907	257.178		8.5907	211.91		8.5907	24.2549		8.5907	56.7026		8.5907	47.5412		8.6177	266.498		8.5907	52.3529		8.5907	1.5715		8.5907	13.6785		8.5907	73.3044		8.5907	45.0711		8.5907	37.5658		8.5907	27.4559		8.5907	268.708		8.5907	1173.55		8.5907	3457.27		8.6447	49600.2
8.6177	266.825		8.6177	154.238		8.6177	24.7702		8.6177	47.4454		8.6177	41.6221		8.6447	269.811		8.6177	54.4778		8.6177	2.808		8.6177	3.0388		8.6177	59.8638		8.6177	53.2392		8.6177	39.1045		8.6177	50.3536		8.6177	258.667		8.6177	1078.84		8.6177	3160.5		8.6717	39131.5
8.6447	308.166		8.6447	97.8223		8.6447	28.5976		8.6447	27.5666		8.6447	50.3476		8.6717	272.202		8.6447	49.9968		8.6447	12.1074		8.6447	3.0322		8.6447	53.5878		8.6447	52.4694		8.6447	44.19		8.6447	71.6076		8.6447	270.039		8.6447	899.313		8.6447	2706.98		8.6987	28839.6
8.6717	322.309		8.6717	89.5619		8.6717	43.3591		8.6717	18.7455		8.6717	63.0099		8.6987	244.731		8.6717	45.4058		8.6717	19.958		8.6717	13.4581		8.6717	58.6442		8.6717	39.9099		8.6717	30.8101		8.6717	83.8622		8.6717	266.7		8.6717	794.069		8.6717	2101.44		8.7257	20677.9
8.6987	302.441		8.6987	117.094		8.6987	74.4527		8.6987	30.1632		8.6987	78.3462		8.7257	203.927		8.6987	45.9631		8.6987	12.0902		8.6987	26.0181		8.6987	57.9563		8.6987	34.0776		8.6987	19.6527		8.6987	81.6991		8.6987	218.534		8.6987	788.487		8.6987	1445.67		8.7528	14706.1
8.7257	264.89		8.7257	141.898		8.7257	83.1758		8.7257	58.4061		8.7257	102.464		8.7528	188.82		8.7257	52.4688		8.7257	2.6942		8.7257	22.5176		8.7257	82.2905		8.7257	37.8953		8.7257	27.7828		8.7257	80.0527		8.7257	166.132		8.7257	774.084		8.7257	956.866		8.7798	10387.9
8.7528	217.407		8.7528	178.629		8.7528	59.184		8.7528	73.1924		8.7528	114.343		8.7798	180.482		8.7528	47.3007		8.7528	0.2238		8.7528	14.2478		8.7528	124.212		8.7528	43.0472		8.7528	49.013		8.7528	72.295		8.7528	144.966		8.7528	718.778		8.7528	595.902		8.8068	7274.56
8.7798	187.554		8.7798	183.587		8.7798	40.7034		8.7798	63.2247		8.7798	110.417		8.8068	164.828		8.7798	35.1043		8.7798	0.1169		8.7798	27.2182		8.7798	124.89		8.7798	45.0666		8.7798	65.1097		8.7798	57.4086		8.7798	135.199		8.7798	618.882		8.7798	378.582		8.8338	5079.67
8.8068	204.44		8.8068	164.947		8.8068	31.7241		8.8068	52.9084		8.8068	97.8763		8.8338	203.875		8.8068	32.9479		8.8068	1.3473		8.8068	47.432		8.8068	86.6585		8.8068	32.3964		8.8068	68.2775		8.8068	45.4073		8.8068	157.99		8.8068	545.232		8.8068	295.115		8.8608	3827.89
8.8338	251.972		8.8338	181		8.8338	29.1723		8.8338	51.5776		8.8338	78.8036		8.8608	252.136		8.8338	39.1483		8.8338	6.0493		8.8338	40.3466		8.8338	63.5818		8.8338	22.4153		8.8338	48.7483		8.8338	38.679		8.8338	179.562		8.8338	524.272		8.8338	236.636		8.8878	3015.37
8.8608	288.123		8.8608	200.813		8.8608	38.7841		8.8608	56.276		8.8608	73.1132		8.8878	197.768		8.8608	49.5331		8.8608	9.9824		8.8608	23.0931		8.8608	81.8452		8.8608	22.9846		8.8608	26.4682		8.8608	36.5527		8.8608	146.189		8.8608	490.173		8.8608	162.566		8.9149	2333.79
8.8878	262.646		8.8878	185.734		8.8878	53.9266		8.8878	62.669		8.8878	80.0307		8.9149	152.044		8.8878	60.4497		8.8878	6.1587		8.8878	17.9332		8.8878	107.638		8.8878	18.2773		8.8878	25.4458		8.8878	32.5203		8.8878	116.133		8.8878	406.713		8.8878	108.874		8.9418	1779.89
8.9149	214.8		8.9149	182.205		8.9148	61.8686		8.9148	68.0324		8.9149	86.2209		8.9418	160.29		8.9148	63.2985		8.9148	2.6961		8.9149	29.7244		8.9149	117.118		8.9149	12.9044		8.9149	29.2692		8.9149	32.6306		8.9149	133.093		8.9149	344.925		8.9148	84.654		8.9689	1435.45
8.9419	177.904		8.9419	179.337		8.9419	65.8058		8.9419	69.9529		8.9418	86.9901		8.9689	152.378		8.9419	71.6782		8.9419	6.1661		8.9418	37.668		8.9418	118.717		8.9418	9.1975		8.9418	29.706		8.9418	38.0001		8.9418	143.063		8.9418	317.109		8.9419	76.2565		8.9959	1171.53
8.9689	193.032		8.9689	178.737		8.9689	58.7385		8.9689	56.0527		8.9689	85.0809		8.9959	132.969		8.9689	82.7108		8.9689	10.0917		8.9689	28.2521		8.9689	96.501		8.9689	16.4817		8.9689	42.2599		8.9689	45.7506		8.9689	150.11		8.9689	286.329		8.9689	70.8557		9.0229	920.898
8.9959	260.248		8.9959	202.327		8.9959	41.2562		8.9959	41.2645		8.9959	76.1202		9.0229	116.808		8.9959	83.6655		8.9959	7.3993		8.9959	26.5712		8.9959	64.2589		8.9959	36.3302		8.9959	48.3108		8.9959	57.609		8.9959	153.125		8.9959	284.552		8.9959	54.1559		9.0499	673.23
9.0229	267.726		9.0229	217.283		9.0229	33.8671		9.0229	36.7779		9.0229	68.1479		9.0499	116.478		9.0229	73.5139		9.0229	7.5063		9.0229	30.7288		9.0229	37.3406		9.0229	51.8905		9.0229	30.8288		9.0229	57.8554		9.0229	128.8		9.0229	335.607		9.0229	32.735		9.0769	439.342
9.0499	235.881		9.0499	204.436		9.0499	34.1858		9.0499	32.7462		9.0499	57.8705		9.0769	128.588		9.0499	96.0957		9.0499	11.4388		9.0499	36.1003		9.0499	33.2003		9.0499	54.94		9.0499	10.3184		9.0499	60.0694		9.0499	112.677		9.0499	336.009		9.0499	33.8637		9.1039	316.986
9.0769	249.425		9.0769	184.433		9.0769	28.9543		9.0769	35.4259		9.0769	33.7371		9.1039	129.804		9.0769	120.381		9.0769	12.2119		9.0769	56.7315		9.0769	56.9771		9.0769	50.7564		9.0769	1.9183		9.0769	71.9851		9.0769	95.7432		9.0769	296.332		9.0769	42.3858		9.1309	299.964
9.1039	282.949		9.1039	150.306		9.1039	33.6171		9.1039	51.4548		9.1039	21.4364		9.1309	106.206		9.1039	95.1676		9.1039	12.6762		9.1039	78.1238		9.1039	84.5236		9.1039	49.0005		9.1039	3.2554		9.1039	56.9263		9.1039	71.432		9.1039	233.903		9.1039	29.7019		9.158	310.563
9.131	303.457		9.131	119.549		9.131	48.559		9.131	71.8604		9.1309	36.4065		9.158	61.5155		9.131	51.4369		9.131	12.2128		9.1309	89.1149		9.1309	104.814		9.1309	42.0272		9.1309	17.4835		9.1309	45.0841		9.1309	74.8872		9.1309	184.236		9.131	13.0055		9.185	299.344
9.158	290.003		9.158	90.9064		9.158	58.6097		9.158	80.5902		9.158	69.8599		9.185	36.3481		9.158	28.2558		9.158	11.44		9.158	82.0329		9.158	116.567		9.158	31.6241		9.158	44.3842		9.158	51.783		9.158	98.8836		9.158	162.674		9.158	15.2376		9.212	248.285
9.185	240.57		9.185	79.2899		9.185	73.6577		9.185	67.2511		9.185	86.4186		9.212	45.2925		9.185	18.0644		9.185	7.5067		9.185	57.2894		9.185	119.94		9.185	21.1846		9.185	54.8271		9.185	49.9026		9.185	121.752		9.185	145.539		9.185	27.4752		9.239	227.593
9.212	183.465		9.212	97.4066		9.212	63.4491		9.212	47.4165		9.212	77.688		9.239	64.2514		9.212	10.4447		9.212	7.3994		9.212	33.9755		9.212	107.172		9.212	18.9561		9.212	40.6813		9.212	47.3123		9.212	131.717		9.212	136.014		9.212	28.1336		9.266	229.266
9.239	156.08		9.239	109.983		9.239	38.8047		9.239	37.9058		9.239	54.1543		9.266	72.0826		9.239	16.3768		9.239	10.0879		9.239	19.2989		9.239	94.5021		9.239	17.6039		9.239	35.808		9.239	54.2577		9.239	120.835		9.239	124.202		9.239	18.8363		9.293	194.736
9.266	188.476		9.266	98.6515		9.266	36.4315		9.266	30.0456		9.266	25.7834		9.293	86.9882		9.266	33.7433		9.266	6.0563		9.266	9.3191		9.266	83.0786		9.266	13.5727		9.266	43.1339		9.266	57.3965		9.266	97.9894		9.266	130.83		9.266	9.0823		9.3201	164.238
9.293	229.364		9.293	99.9142		9.293	52.1356		9.293	21.5432		9.293	21.984		9.3201	99.2073		9.293	41.2487		9.293	1.3507		9.293	11.8975		9.293	59.6325		9.293	13.1187		9.293	58.5559		9.293	63.2317		9.293	86.2		9.293	150.784		9.293	8.9768		9.3471	171.054
9.3201	251.457		9.3201	117.037		9.3201	74.5633		9.3201	19.8401		9.3201	45.8532		9.3471	91.5852		9.3201	42.3713		9.3201	0.2207		9.3201	32.5128		9.3201	46.5518		9.3201	16.3675		9.3201	94.4525		9.3201	68.94		9.3201	90.4871		9.3201	135.54		9.3201	17.6124		9.3741	168.169
9.3471	289.448		9.3471	119.862		9.3471	76.1167		9.3471	22.9949		9.3471	58.406		9.3741	92.3754		9.3471	54.4632		9.3471	1.3538		9.3471	56.8427		9.3471	40.5745		9.3471	30.9356		9.3471	130.955		9.3471	58.8523		9.3471	85.8799		9.3471	96.9846		9.3471	23.7582		9.4011	125.422
9.3741	312.646		9.3741	143.902		9.3741	61.9795		9.3741	21.0711		9.3741	41.0455		9.4011	88.2094		9.3741	59.8571		9.3741	6.163		9.3741	62.0936		9.3741	31.8731		9.3741	43.4937		9.3741	105.81		9.3741	56.1494		9.3741	78.035		9.3741	86.1192		9.3741	27.4803		9.4281	81.9854
9.4011	301.365		9.4011	200.57		9.4011	61.3186		9.4011	26.3398		9.4011	31.395		9.4281	72.3254		9.4011	39.8053		9.4011	11.3252		9.4011	49.2157		9.4011	42.2659		9.4011	35.5268		9.4011	60.6596		9.4011	69.9616		9.4011	80.733		9.4011	112.344		9.4011	35.9633		9.4551	58.5212
9.4281	305.241		9.4281	198.041		9.4281	56.163		9.4281	34.9742		9.4281	40.9199		9.4551	82.5064		9.4281	25.2233		9.4281	12.101		9.4281	49.4276		9.4281	68.0479		9.4281	20.3037		9.4281	42.1356		9.4281	67.9341		9.4281	100.878		9.4281	144.832		9.4281	41.4934		9.4822	49.5834
9.4551	310.003		9.4551	137.032		9.4551	35.2213		9.4551	35.6573		9.4551	45.9595		9.4822	96.4193		9.4551	29.1515		9.4551	11.4372		9.4551	65.132		9.4551	74.0814		9.4551	9.3047		9.4551	42.6271		9.4551	45.0779		9.4551	125.013		9.4551	176.865		9.4551	37.8733		9.5092	58.2906
9.4822	307.04		9.4822	105.808		9.4822	25.6628		9.4822	30.7187		9.4822	57.0556		9.5092	82.9476		9.4822	28.2545		9.4822	7.5134		9.4822	51.7901		9.4822	75.8923		9.4822	10.3271		9.4822	41.1462		9.4822	24.0988		9.4822	108.157		9.4822	191.144		9.4822	35.6657		9.5362	74.109
9.5092	325.452		9.5092	130.407		9.5092	39.2552		9.5092	26.676		9.5092	67.1579		9.5362	72.7618		9.5092	18.844		9.5092	7.6207		9.5092	25.2281		9.5092	76.2258		9.5092	23.5357		9.5092	32.3966		9.5092	20.6354		9.5092	88.4615		9.5092	159.853		9.5092	27.336		9.5632	69.3797
9.5362	325.876		9.5362	136.769		9.5362	58.058		9.5362	45.7353		9.5362	53.579		9.5632	71.1753		9.5362	9.1896		9.5362	12.7869		9.5362	17.4882		9.5362	62.2188		9.5362	32.0622		9.5362	26.3504		9.5362	25.0065		9.5362	86.7497		9.5362	140.6		9.5362	27.4803		9.5902	64.4611
9.5632	325.092		9.5632	105.612		9.5632	65.0282		9.5632	68.3762		9.5632	34.661		9.5902	61.4445		9.5632	10.3299		9.5632	18.1545		9.5632	27.1301		9.5632	48.108		9.5632	23.5341		9.5632	23.8718		9.5632	29.5931		9.5632	88.2539		9.5632	162.298		9.5632	32.5024		9.6172	61.4275
9.5902	303.906		9.5902	85.6356		9.5902	58.1637		9.5902	53.0323		9.5902	42.3691		9.6172	48.887		9.5902	23.7579		9.5902	21.3036		9.5902	43.3961		9.5902	46.4017		9.5902	10.2008		9.5902	20.1866		9.5902	28.9225		9.5902	71.86		9.5902	167.837		9.5902	25.0068		9.6442	38.5735
9.6172	258.636		9.6172	80.7369		9.6172	56.5176		9.6172	26.5689		9.6172	66.3736		9.6442	51.6864		9.6172	34.8702		9.6172	12.2081		9.6172	38.4408		9.6172	55.059		9.6172	7.6242		9.6172	19.6166		9.6172	21.0708		9.6172	65.9304		9.6172	130.384		9.6172	17.6036		9.6713	19.2863
9.6442	256.758		9.6442	77.359		9.6442	53.5789		9.6442	21.9835		9.6442	63.8842		9.6713	61.5542		9.6442	37.0983		9.6442	2.6979		9.6442	18.8419		9.6442	58.0545		9.6442	10.2163		9.6442	21.6411		9.6442	20.1898		9.6442	55.7418		9.6442	90.5166		9.6442	23.7631		9.6983	20.6321
9.6713	255.488		9.6713	83.2991		9.6713	45.3015		9.6713	28.6958		9.6713	46.5247		9.6983	69.495		9.6713	37.7914		9.6713	0.2206		9.6713	15.1278		9.6713	49.1147		9.6713	7.7307		9.6713	14.9068		9.6713	22.4194		9.6713	63.5458		9.6713	80.0254		9.6713	27.5832		9.7253	29.7086
9.6983	237.237		9.6983	95.6225		9.6983	41.3599		9.6983	31.4076		9.6983	35.4253		9.7253	78.5827		9.6983	38.9075		9.6983	0.0099		9.6983	20.3105		9.6983	36.0832		9.6983	11.445		9.6983	14.7965		9.6983	18.9674		9.6983	96.218		9.6983	111.927		9.6983	20.8527		9.7523	34.7551
9.7253	219.381		9.7253	110.308		9.7253	48.4392		9.7253	31.7202		9.7253	37.4527		9.7523	76.6692		9.7253	47.09		9.7253	0.1103		9.7253	13.8213		9.7253	37.7978		9.7253	28.4589		9.7253	20.1865		9.7253	16.8095		9.7253	115.435		9.7253	157.136		9.7253	19.0588		9.7793	29.5888
9.7523	221.991		9.7523	99.1054		9.7523	49.8973		9.7523	33.0892		9.7523	42.0485		9.7793	60.0875		9.7523	67.5736		9.7523	1.3489		9.7523	14.0941		9.7523	40.132		9.7523	38.7318		9.7523	12.3318		9.7523	30.5091		9.7523	125.584		9.7523	169.633		9.7523	19.0604		9.8063	19.0607
9.7793	248.092		9.7793	67.2483		9.7793	34.0684		9.7793	22.7505		9.7793	43.1605		9.8063	37.0051		9.7793	101.331		9.7793	6.1602		9.7793	46.3395		9.7793	35.2128		9.7793	33.2019		9.7793	5.6122		9.7793	59.2962		9.7793	114.541		9.7793	141.09		9.7793	20.8562		9.8333	10.323
9.8063	220.891		9.8063	66.9339		9.8063	27.9226		9.8063	26.6983		9.8063	58.4008		9.8333	32.8519		9.8063	116.466		9.8063	11.3269		9.8063	47.1167		9.8063	41.3558		9.8063	47.6975		9.8063	15.0139		9.8063	78.2526		9.8063	111.448		9.8063	120.662		9.8063	27.5724		9.8603	13.7934
9.8334	198.049		9.8334	78.581		9.8333	47.5211		9.8333	54.5885		9.8333	59.9813		9.8603	52.5901		9.8333	84.1847		9.8333	12.0996		9.8333	42.89		9.8333	58.5165		9.8333	17.8218		9.8333	32.1725		9.8333	66.7857		9.8333	121.732		9.8333	102.999		9.8333	23.5375		9.8874	23.1055
9.8604	236.596		9.8604	68.7336		9.8603	62.3486		9.8603	82.1884		9.8603	37.547		9.8874	61.9939		9.8603	40.7103		9.8603	11.3278		9.8603	19.1906		9.8603	63.117		9.8603	63.3339		9.8603	33.4083		9.8603	49.1126		9.8603	123.882		9.8603	84.3507		9.8603	14.7963		9.9144	28.4758
9.8874	219.285		9.8874	57.7285		9.8874	56.7006		9.8874	110.618		9.8874	34.6447		9.9144	52.5759		9.8874	22.9893		9.8874	6.163		9.8874	57.9155		9.8874	50.0068		9.8874	28.7161		9.8874	20.9527		9.8874	43.5953		9.8874	120.07		9.8874	89.7732		9.8874	11.5475		9.9414	43.8321
9.9144	179.213		9.9144	69.1101		9.9144	51.6953		9.9144	132.168		9.9144	58.0511		9.9414	48.6507		9.9144	22.1052		9.9144	1.4608		9.9144	27.6011		9.9144	37.1024		9.9144	40.7974		9.9144	14.2527		9.9144	40.4902		9.9144	101.743		9.9144	105.814		9.9144	6.1661		9.9684	58.3979
9.9414	216.863		9.9414	83.5938		9.9414	48.2875		9.9414	131.791		9.9414	69.4098		9.9684	57.3842		9.9414	17.7218		9.9414	1.4576		9.9414	21.384		9.9414	44.0698		9.9414	65.6143		9.9414	12.6588		9.9414	28.5792		9.9414	92.4719		9.9414	103.828		9.9414	1.3539		9.9954	59.0689
9.9684	292.302		9.9684	98.8348		9.9684	42.8457		9.9684	111.435		9.9684	43.384		9.9954	52.3513		9.9684	28.3557		9.9684	6.0522		9.9684	36.7535		9.9684	69.3656		9.9684	68.9414		9.9684	15.3761		9.9684	27.6936		9.9684	140.163		9.9684	140.392		9.9684	0.2207		10.0224	47.8748
9.9954	308.151		9.9954	184.009		9.9954	32.0676		9.9954	66.2621		9.9954	17.1618		10.0224	34.5304		9.9954	47.6444		9.9954	9.9842		9.9954	12.8732		9.9954	78.3554		9.9954	62.1777		9.9954	24.3132		9.9954	33.8557		9.9954	383.084		9.9954	425.936		9.9954	1.3503		10.0494	30.1454
10.0225	291.363		10.0225	397.895		10.0224	26.2505		10.0224	36.5765		10.0224	21.4077		10.0494	25.9236		10.0224	41.6959		10.0224	6.2721		10.0224	37.9495		10.0224	57.8494		10.0224	33.8677		10.0224	31.2869		10.0224	31.0589		10.0224	1238.8		10.0224	1731.38		10.0224	6.0522		10.0765	29.0519
10.0495	296.26		10.0495	641.883		10.0494	28.1405		10.0494	43.0569		10.0494	36.4553		10.0765	21.6244		10.0494	28.8259		10.0494	4.0465		10.0494	35.788		10.0494	39.4838		10.0494	51.9702		10.0494	18.2596		10.0494	27.6898		10.0494	3162.32		10.0494	5497.98		10.0494	10.0899		10.1035	38.6652
10.0765	309.521		10.0765	738.702		10.0765	57.9542		10.0765	68.0597		10.0765	32.5011		10.1035	30.1775		10.0765	24.0944		10.0765	12.3191		10.0765	14.4422		10.0765	28.5898		10.0765	29.0496		10.0765	4.0401		10.0765	31.0494		10.0765	5941.22		10.0765	12218.2		10.0765	7.3965		10.1305	36.1128
10.1035	293.743		10.1035	611.536		10.1035	91.2582		10.1035	73.9938		10.1035	32.3932		10.1305	50.764		10.1035	20.4228		10.1035	21.3098		10.1035	13.8062		10.1035	34.2013		10.1035	30.555		10.1035	0.3308		10.1035	33.5242		10.1035	7734.71		10.1035	20493.5		10.1035	7.3965		10.1575	27.1104
10.1305	255.26		10.1305	365.515		10.1305	80.0188		10.1305	58.0517		10.1305	51.2207		10.1575	57.7512		10.1305	22.6212		10.1305	18.1467		10.1305	14.8639		10.1305	67.3669		10.1305	22.5628		10.1305	0.0166		10.1305	23.6496		10.1305	6619.98		10.1305	25717.9		10.1305	10.0894		10.1845	24.2215
10.1575	218.183		10.1575	218.259		10.1575	62.4562		10.1575	62.559		10.1575	55.6147		10.1845	49.4192		10.1575	39.5381		10.1575	12.6756		10.1575	64.3678		10.1575	95.1782		10.1575	57.634		10.1575	0.2206		10.1575	10.2158		10.1575	3939.86		10.1575	21827.6		10.1575	6.0583		10.2115	18.3823
10.1845	216.798		10.1845	151.709		10.1845	58.0506		10.1845	64.6809		10.1845	38.6643		10.2115	56.4968		10.1845	90.1143		10.1845	6.387		10.1845	30.3807		10.1845	88.205		10.1845	12.3228		10.1845	2.6975		10.1845	7.9604		10.1845	1809.84		10.1845	12678.2		10.1845	1.576		10.2386	12.7923
10.2115	248.03		10.2115	98.4192		10.2115	46.5437		10.2115	38.2242		10.2115	25.9068		10.2386	61.9793		10.2115	20.2784		10.2115	2.8131		10.2115	15.8408		10.2115	64.131		10.2115	86.132		10.2115	12.2079		10.2115	14.3574		10.2115	756.834		10.2115	5911.51		10.2115	3.0289		10.2656	7.6166
10.2386	236.867		10.2386	95.388		10.2386	42.1373		10.2386	12.0022		10.2386	33.396		10.2656	48.3164		10.2386	47.9291		10.2386	7.5059		10.2386	12.6706		10.2386	59.638		10.2386	65.6143		10.2386	21.5341		10.2386	27.0106		10.2386	385.045		10.2386	2760.08		10.2386	14.7975		10.2926	7.414
10.2656	211.116		10.2656	119.313		10.2656	51.8149		10.2656	4.8249		10.2656	48.9044		10.2926	27.8089		10.2656	66.54		10.2656	16.0312		10.2656	14.3634		10.2656	65.7061		10.2656	54.1434		10.2656	20.9679		10.2656	44.8611		10.2656	237.873		10.2656	1423.27		10.2656	32.1727		10.3196	10.5418
10.2926	233.031		10.2926	110.183		10.2926	48.1938		10.2926	16.2641		10.2926	42.1398		10.3196	15.136		10.2926	64.7915		10.2926	16.0289		10.2926	22.4084		10.2926	48.8982		10.2926	43.4205		10.2926	26.5552		10.2926	46.1764		10.2926	170.683		10.2926	840.096		10.2926	33.6255		10.3466	11.7803
10.3196	280.641		10.3196	95.3234		10.3196	41.8298		10.3196	38.114		10.3196	32.9812		10.3466	11.6697		10.3196	65.374		10.3196	7.3966		10.3196	40.9285		10.3196	47.4318		10.3196	49.5483		10.3196	37.6714		10.3196	39.1449		10.3196	173.681		10.3196	645.855		10.3196	23.5402		10.3736	29.603
10.3466	290.798		10.3466	95.9351		10.3466	46.1763		10.3466	42.1479		10.3466	43.5898		10.3736	7.6266		10.3466	53.9736		10.3466	1.4608		10.3466	49.653		10.3466	72.7744		10.3466	72.5283		10.3466	47.6326		10.3466	52.4356		10.3466	216.95		10.3466	577.765		10.3466	25.1035		10.4006	58.3857
10.3736	273.318		10.3736	91.1844		10.3736	58.6368		10.3736	22.1932		10.3736	56.5181		10.4007	8.8575		10.3736	34.8643		10.3736	0.2238		10.3736	38.2241		10.3736	74.862		10.3736	69.2556		10.3736	48.89		10.3736	75.1201		10.3736	235.177		10.3736	477.606		10.3736	27.5829		10.4277	56.83
10.4007	281.374		10.4007	79.57		10.4007	59.9778		10.4007	10.4276		10.4007	52.005		10.4277	17.487		10.4007	68.0547		10.4007	1.3504		10.4006	26.4629		10.4006	64.7113		10.4006	48.3326		10.4007	27.3429		10.4007	77.2167		10.4007	209.623		10.4006	374.432		10.4007	19.5026		10.4547	35.7411
10.4277	291.828		10.4277	100.349		10.4277	53.5711		10.4277	11.7968		10.4277	52.5741		10.4547	22.0818		10.4277	25.9121		10.4277	6.0451		10.4277	19.2879		10.4277	91.6553		10.4277	36.871		10.4277	14.4727		10.4277	65.0292		10.4277	188.322		10.4277	323.949		10.4277	12.7881		10.4817	25.7889
10.4547	280.254		10.4547	119.269		10.4547	57.8626		10.4547	14.2347		10.4547	58.624		10.4817	17.3805		10.4547	57.8938		10.4547	9.979		10.4547	16.4877		10.4547	132.533		10.4547	26.4649		10.4547	25.2207		10.4547	38.9882		10.4547	183.736		10.4547	333.341		10.4547	6.2798		10.5087	18.491
10.4817	281.278		10.4817	104.376		10.4817	64.1093		10.4817	27.0411		10.4817	53.1474		10.5087	7.5126		10.4817	51.6725		10.4817	6.0521		10.4817	26.34		10.4817	117.681		10.4817	20.9686		10.4817	38.1207		10.4817	20.4448		10.4817	152.526		10.4817	312.644		10.4817	1.6834		10.5357	12.6843
10.5087	278.457		10.5087	81.611		10.5087	57.6437		10.5087	61.2927		10.5087	38.0004		10.5357	1.8015		10.5087	82.1112		10.5087	1.3555		10.5087	39.572		10.5087	79.1742		10.5087	21.6446		10.5087	33.6229		10.5087	24.5417		10.5087	110.416		10.5087	257.877		10.5087	4.1546		10.5627	6.2698
10.5357	252.925		10.5357	74.7622		10.5357	34.8476		10.5357	91.1429		10.5357	25.4496		10.5627	4.4865		10.5357	77.3823		10.5357	0.3343		10.5357	39.6813		10.5357	46.7294		10.5357	13.6731		10.5357	17.8232		10.5357	34.2178		10.5357	103.615		10.5357	216.696		10.5357	18.26		10.5898	1.3539
10.5627	236.658		10.5627	70.8796		10.5627	24.4603		10.5627	75.3134		10.5627	33.8651		10.5898	22.1996		10.5627	33.9154		10.5627	2.8082		10.5627	27.6879		10.5627	28.0621		10.5627	10.0944		10.5627	17.7135		10.5627	49.8566		10.5627	129.804		10.5627	173.807		10.5627	31.2862		10.6168	0.1137
10.5898	251.911		10.5898	55.7021		10.5898	30.1499		10.5898	57.2804		10.5898	49.887		10.6168	48.201		10.5898	26.115		10.5898	13.449		10.5898	22.417		10.5898	20.8617		10.5898	16.2484		10.5898	32.2864		10.5898	64.1444		10.5898	174.897		10.5898	134.988		10.5898	24.2002		10.6438	0.1169
10.6168	255.289		10.6168	57.9724		10.6168	36.3413		10.6168	56.9491		10.6168	48.4254		10.6438	49.4451		10.6168	11.2268		10.6168	26.1173		10.6168	27.6963		10.6168	23.9049		10.6168	16.0332		10.6168	32.1701		10.6168	44.1371		10.6168	196.943		10.6168	148.229		10.6168	14.1308		10.6708	1.4595
10.6438	222.756		10.6438	63.5613		10.6438	38.5646		10.6438	43.3888		10.6438	41.1425		10.6708	28.3431		10.6438	11.0764		10.6438	23.4285		10.6438	23.662		10.6438	42.9179		10.6438	7.4053		10.6438	16.1534		10.6438	26.9384		10.6438	186.337		10.6438	191.34		10.6438	7.7261		10.6978	7.4008
10.6708	220.733		10.6708	56.0606		10.6708	44.0474		10.6708	30.5042		10.6708	42.7097		10.6978	15.808		10.6708	18.0525		10.6708	15.0158		10.6708	16.2548		10.6708	62.5649		10.6708	1.5749		10.6708	9.0878		10.6708	30.4808		10.6708	150.074		10.6708	191.594		10.6708	7.4039		10.7248	16.0289
10.6978	259.746		10.6978	48.2167		10.6978	51.1192		10.6978	32.6281		10.6978	42.5075		10.7248	13.7956		10.6978	13.1952		10.6978	14.2442		10.6978	18.9577		10.6978	79.9224		10.6978	1.6932		10.6978	11.8834		10.6978	37.7956		10.6978	119.631		10.6978	146.169		10.6978	10.0892		10.7518	16.1447
10.7248	271.749		10.7248	54.0232		10.7248	59.0643		10.7248	39.9072		10.7248	38.8877		10.7518	17.7237		10.7248	55.0888		10.7248	18.2678		10.7248	22.7446		10.7248	89.9184		10.7248	9.0826		10.7248	16.146		10.7248	45.7309		10.7248	145.978		10.7248	125.354		10.7248	6.055		10.7788	8.9676
10.7519	233.269		10.7519	75.7121		10.7518	55.0408		10.7518	37.6713		10.7518	41.7195		10.7788	20.415		10.7518	55.8175		10.7518	21.4174		10.7519	24.1221		10.7518	68.6945		10.7518	26.3386		10.7518	29.478		10.7518	57.1646		10.7518	178.81		10.7518	146.188		10.7518	1.3487		10.8059	10.3149
10.7788	180.064		10.7788	99.5275		10.7788	28.5934		10.7788	34.6267		10.7788	54.1229		10.8059	28.6872		10.7788	79.9615		10.7788	13.5654		10.7788	37.8616		10.7788	50.6916		10.7788	46.8506		10.7788	36.2155		10.7788	52.3594		10.7788	154.155		10.7788	180.598		10.7788	0.114		10.8329	23.6527
10.8059	164.273		10.8059	123.665		10.8059	13.0256		10.8059	41.832		10.8059	61.5739		10.8329	49.008		10.8059	81.5858		10.8059	8.8614		10.8059	52.7144		10.8059	67.2413		10.8059	55.4835		10.8059	21.0664		10.8059	34.639		10.8059	136.065		10.8059	209.411		10.8059	0.1136		10.8599	33.5221
10.8329	197.561		10.8329	138.965		10.8329	16.817		10.8329	43.2651		10.8329	45.5993		10.8599	64.108		10.8329	66.5891		10.8329	11.6569		10.8329	36.7412		10.8329	82.5268		10.8329	40.919		10.8329	12.9017		10.8329	27.4791		10.8329	148.452		10.8329	202.798		10.8329	1.3505		10.8869	30.9319
10.8599	248.646		10.8599	139.472		10.8599	20.317		10.8599	43.6117		10.8599	37.1226		10.8869	66.3846		10.8599	59.7364		10.8599	13.4516		10.8599	20.9124		10.8599	63.8874		10.8599	16.6175		10.8599	22.5267		10.8599	30.1539		10.8599	138.662		10.8599	150.006		10.8599	6.1554		10.9139	26.2298
10.8869	296.055		10.8869	120.145		10.8869	28.5824		10.8869	41.1308		10.8869	43.4726		10.9139	58.2673		10.8869	64.2488		10.8869	17.3788		10.8869	27.7827		10.8869	46.752		10.8869	7.1748		10.8869	27.3677		10.8869	49.6606		10.8869	117.32		10.8869	118.742		10.8869	11.3311		10.9409	23.6499
10.9139	322.94		10.9139	87.0171		10.9139	47.6435		10.9139	31.0588		10.9139	50.9151		10.9409	56.6234		10.9139	57.4		10.9139	16.1406		10.9139	66.4123		10.9139	38.2204		10.9139	43.3479		10.9139	19.49		10.9139	66.0186		10.9139	106.472		10.9139	162.143		10.9139	12.2106		10.9679	17.5004
10.941	300.541		10.941	51.444		10.9409	57.8389		10.9409	20.4237		10.9409	41.2514		10.9679	54.9139		10.9409	53.1551		10.9409	7.4011		10.9409	73.3711		10.9409	34.424		10.9409	37.7188		10.9409	12.7827		10.9409	57.1819		10.9409	120.876		10.9409	209.846		10.9409	12.6784		10.995	7.7309
10.9679	240.484		10.9679	42.1751		10.9679	54.0369		10.9679	15.5853		10.9679	25.118		10.995	51.0263		10.9679	55.8249		10.9679	1.4644		10.9679	14.9613		10.9679	39.0213		10.9679	20.1501		10.9679	6.276		10.9679	48.7575		10.9679	140.568		10.9679	215.779		10.9679	12.3192		11.022	4.1588
10.995	208.661		10.995	47.5257		10.995	44.1624		10.995	24.6906		10.995	26.5649		11.022	47.5227		10.995	44.0622		10.995	0.3374		10.995	12.6001		10.995	29.8124		10.995	68.6777		10.995	1.4642		10.995	54.0378		10.995	152.482		10.995	221.289		10.995	12.681		11.049	12.3225
11.022	220.311		11.022	48.2199		11.022	53.3655		11.022	52.4437		11.022	33.639		11.049	39.2554		11.022	50.5585		11.022	2.8084		11.022	48.6748		11.022	17.4977		11.022	12.0029		11.022	1.461		11.022	53.2644		11.022	153.022		11.022	208.954		11.022	12.3258		11.076	21.3102
11.049	225.923		11.049	41.2484		11.049	71.5233		11.049	89.6997		11.049	29.5918		11.076	36.1947		11.049	74.2147		11.049	13.4531		11.049	35.3079		11.049	17.8209		11.049	123.981		11.049	6.1664		11.049	44.2857		11.049	163.771		11.049	155.718		11.049	12.8992		11.103	18.1542
11.076	219.834		11.076	27.8213		11.076	63.3388		11.076	109.499		11.076	20.1847		11.103	49.0061		11.076	62.0918		11.076	26.2274		11.076	23.8809		11.076	17.6206		11.076	89.3379		11.076	11.445		11.076	39.5816		11.076	195.964		11.076	136.013		11.076	14.9071		11.13	12.9018
11.103	250.907		11.103	22.8795		11.103	56.1574		11.103	100.115		11.103	13.7908		11.13	56.5948		11.103	48.4345		11.103	24.7747		11.103	61.2648		11.103	15.2438		11.103	11.7769		11.103	13.6791		11.103	59.4193		11.103	212.08		11.103	163.786		11.103	23.4252		11.1571	9.1846
11.13	280.455		11.13	33.5215		11.13	65.4708		11.13	69.826		11.13	13.1275		11.1571	47.5486		11.13	61.5396		11.13	20.8441		11.13	86.3318		11.13	22.9959		11.13	87.0094		11.13	20.4053		11.13	87.0972		11.13	188.607		11.13	153.518		11.13	26.1172		11.1841	16.1535
11.1571	253.722		11.1571	53.2451		11.1571	65.3594		11.1571	60.3186		11.1571	16.4768		11.1841	28.687		11.1571	55.9477		11.1571	21.5275		11.1571	53.727		11.1571	42.1283		11.1571	25.4788		11.1571	32.5012		11.1571	75.2187		11.1571	147.433		11.1571	153.661		11.1571	13.449		11.2111	32.3888
11.1841	212.995		11.1841	80.5965		11.1841	55.3819		11.1841	97.879		11.1841	32.2828		11.2111	21.8725		11.1841	32.4045		11.1841	12.2186		11.1841	55.6822		11.1841	58.8702		11.1841	36.1867		11.1841	48.3115		11.1841	44.2825		11.1841	144.322		11.1841	107.293		11.1841	2.8048		11.2381	34.7555
11.2111	196.536		11.2111	85.985		11.2111	42.722		11.2111	86.344		11.2111	49.5544		11.2381	25.2306		11.2111	28.1387		11.2111	2.808		11.2111	94.4504		11.2111	61.2922		11.2111	26.2572		11.2111	56.941		11.2111	33.8653		11.2111	205.683		11.2111	111.755		11.2111	0.2238		11.2651	26.8899
11.2381	213.102		11.2381	66.9087		11.2381	44.958		11.2381	70.9646		11.2381	45.8381		11.2651	31.1724		11.2381	35.4258		11.2381	1.5676		11.2381	62.5959		11.2381	58.9773		11.2381	12.5225		11.2381	46.9642		11.2381	52.4565		11.2381	305.274		11.2381	86.7824		11.2381	0.0067		11.2921	22.8709
11.2651	266.274		11.2651	59.4342		11.2651	53.268		11.2651	45.417		11.2651	30.2785		11.2921	37.8899		11.2651	39.5823		11.2651	6.0521		11.2651	51.1175		11.2651	43.3672		11.2651	10.2225		11.2651	26.3422		11.2651	80.957		11.2651	152.608		11.2651	65.1227		11.2651	0.0001		11.3191	12.3326
11.2921	270.573		11.2921	59.9707		11.2921	55.4089		11.2921	25.5626		11.2921	27.3431		11.3191	45.8337		11.2921	47.2959		11.2921	9.9805		11.2921	46.4338		11.2921	27.7173		11.2921	72.5646		11.2921	9.0798		11.2921	85.9553		11.2921	191.671		11.2921	62.8516		11.2921	0.0033		11.3462	2.7011
11.3191	211.052		11.3191	58.0943		11.3191	84.7134		11.3191	28.033		11.3191	32.8704		11.3462	58.2964		11.3191	47.7569		11.3191	6.0483		11.3191	31.2944		11.3191	19.724		11.3191	57.2863		11.3191	1.5798		11.3191	66.282		11.3191	196.398		11.3191	72.6434		11.3191	0.1102		11.3732	0.2243
11.3462	193.335		11.3462	60.9669		11.3462	92.5116		11.3462	41.2573		11.3462	24.5258		11.3732	55.7135		11.3462	40.4668		11.3462	1.352		11.3462	18.0534		11.3462	20.3125		11.3462	49.2436		11.3462	0.117		11.3462	34.9396		11.3462	164.974		11.3462	76.3929		11.3462	1.3472		11.4002	0.1169
11.3732	217.989		11.3732	77.2521		11.3732	91.4444		11.3732	48.2117		11.3732	16.7268		11.4002	32.3993		11.3732	40.4837		11.3732	0.2207		11.3732	23.2068		11.3732	41.6808		11.3732	38.8963		11.3732	0.0034		11.3732	17.078		11.3732	162.555		11.3732	73.2653		11.3732	6.0492		11.4272	1.3473
11.4002	222.494		11.4002	79.4742		11.4002	102.379		11.4002	47.192		11.4002	18.8114		11.4272	11.7731		11.4002	31.3903		11.4002	1.3506		11.4002	41.6941		11.4002	56.0709		11.4002	35.1071		11.4002	0		11.4002	13.1034		11.4002	152.856		11.4002	62.669		11.4002	9.9797		11.4542	6.0492
11.4272	223.037		11.4272	58.5113		11.4272	100.206		11.4272	38.0023		11.4272	25.4718		11.4542	7.7439		11.4272	25.2288		11.4272	6.0494		11.4272	53.4779		11.4272	32.0377		11.4272	41.3635		11.4272	0		11.4272	18.1903		11.4272	146.952		11.4272	45.6947		11.4272	6.0492		11.4812	9.9823
11.4542	213.205		11.4542	41.4829		11.4542	100.577		11.4542	31.2136		11.4542	31.8142		11.4812	10.3202		11.4542	37.9006		11.4542	9.9889		11.4542	36.9813		11.4542	12.2391		11.4542	42.5032		11.4542	0		11.4542	37.8734		11.4542	152.146		11.4542	45.4059		11.4542	1.3472		11.5083	6.1615
11.4812	229.757		11.4812	37.0027		11.4812	101.598		11.4812	43.2248		11.4812	40.0356		11.5083	8.7553		11.4812	52.0124		11.4812	6.3792		11.4812	17.6033		11.4812	24.8703		11.4812	40.125		11.4812	0		11.4812	58.9744		11.4812	147.429		11.4812	69.6219		11.4812	0.1135		11.5352	2.8044
11.5083	259.158		11.5083	35.3284		11.5082	109.522		11.5082	86.9249		11.5083	34.5072		11.5352	13.6659		11.5082	55.0458		11.5082	5.3896		11.5083	11.8891		11.5083	41.6197		11.5083	46.5291		11.5083	0		11.5083	50.4286		11.5083	153.522		11.5083	88.0654		11.5082	0.1135		11.5623	7.5072
11.5353	282.077		11.5353	46.0698		11.5352	150.911		11.5352	565.756		11.5352	21.542		11.5623	22.7694		11.5352	51.895		11.5352	18.257		11.5352	7.862		11.5352	34.7538		11.5352	59.1786		11.5352	0.0033		11.5352	41.0323		11.5352	170.87		11.5352	88.3469		11.5352	1.3472		11.5893	16.1497
11.5623	299.602		11.5623	63.9007		11.5623	491.503		11.5623	4332.13		11.5623	15.2374		11.5893	24.3107		11.5623	52.7099		11.5623	29.9488		11.5623	11.7813		11.5623	39.5756		11.5623	60.9961		11.5623	0.1103		11.5623	39.2398		11.5623	187.921		11.5623	81.5027		11.5623	6.0492		11.6163	17.4877
11.5893	279.247		11.5893	66.4628		11.5893	2739.4		11.5893	21062.7		11.5893	18.9777		11.6163	24.0045		11.5893	44.6156		11.5893	18.3684		11.5893	32.6269		11.5893	69.0688		11.5893	38.536		11.5893	1.3556		11.5893	25.6619		11.5893	167.218		11.5893	86.4065		11.5893	9.9798		11.6433	14.7937
11.6163	244.372		11.6163	59.6499		11.6163	11044		11.6163	60726.6		11.6163	24.1999		11.6433	18.5889		11.6163	44.1771		11.6163	6.7396		11.6163	58.1798		11.6163	99.9847		11.6163	19.063		11.6163	6.2685		11.6163	14.1366		11.6163	198.439		11.6163	65.2555		11.6163	6.0559		11.6703	17.4887
11.6433	209.346		11.6433	41.5813		11.6433	27582.4		11.6433	105380		11.6433	31.5108		11.6703	15.3909		11.6433	79.5848		11.6433	12.5387		11.6433	67.6991		11.6433	109.184		11.6433	17.8244		11.6433	12.6743		11.6433	6.497		11.6433	186.846		11.6433	88.7344		11.6433	1.5678		11.6973	16.2504
11.6703	148.31		11.6703	20.5332		11.6703	41391.3		11.6703	110933		11.6703	53.9881		11.6974	18.8175		11.6703	109.411		11.6703	21.3135		11.6703	53.9182		11.6703	85.6269		11.6703	16.1583		11.6703	18.2598		11.6703	2.822		11.6703	125.156		11.6703	62.7012		11.6703	2.8049		11.7243	8.7541
11.6973	124.261		11.6973	22.7577		11.6973	37365.1		11.6973	72094		11.6974	70.0834		11.7244	26.8169		11.6973	92.7215		11.6973	18.1515		11.6973	32.7239		11.6973	55.6184		11.6973	7.6293		11.6974	22.8751		11.6974	7.7467		11.6974	124.583		11.6973	93.738		11.6973	12.1084		11.7514	7.6177
11.7244	136.113		11.7244	39.2513		11.7244	21370.7		11.7244	32450.4		11.7244	49.9801		11.7514	37.8694		11.7244	69.0567		11.7244	12.6785		11.7243	33.8532		11.7243	42.1585		11.7243	4.4814		11.7244	20.9587		11.7244	19.1678		11.7244	131.382		11.7243	85.7203		11.7244	20.1786		11.7784	11.4395
11.7514	152.384		11.7514	44.5105		11.7514	8884.58		11.7514	13442.8		11.7514	29.6242		11.7784	50.01		11.7514	63.5613		11.7514	6.3793		11.7514	42.4919		11.7514	48.4589		11.7514	16.2636		11.7514	24.7799		11.7514	33.5281		11.7514	119.464		11.7514	97.38		11.7514	14.7941		11.8054	12.1011
11.7784	178.595		11.7784	51.3412		11.7784	3581.02		11.7784	6684.85		11.7784	20.3886		11.8054	40.5631		11.7784	66.3778		11.7784	2.7089		11.7784	30.9414		11.7784	70.9706		11.7784	38.2288		11.7784	26.2294		11.7784	51.7803		11.7784	111.88		11.7784	57.5966		11.7784	14.9014		11.8324	11.3261
11.8054	215.557		11.8054	61.3146		11.8054	1915.49		11.8054	3938.55		11.8054	21.5496		11.8324	22.984		11.8054	80.8315		11.8054	6.3798		11.8054	17.7154		11.8054	99.4296		11.8054	43.3929		11.8054	13.4552		11.8054	56.5129		11.8054	110.8		11.8054	98.4703		11.8054	21.6378		11.8594	6.1621
11.8324	261.258		11.8324	66.5839		11.8324	1279.15		11.8324	2792.02		11.8324	29.7073		11.8594	16.5827		11.8324	92.3617		11.8324	12.6775		11.8324	19.1721		11.8324	105.795		11.8324	26.9926		11.8324	2.8049		11.8324	43.3603		11.8324	153.652		11.8324	52.5157		11.8324	19.5161		11.8864	1.352
11.8594	285.749		11.8594	63.9046		11.8594	881.692		11.8594	2282.86		11.8594	33.6345		11.8864	23.5492		11.8594	81.9548		11.8594	18.1477		11.8594	23.5527		11.8594	92.0446		11.8594	15.5945		11.8594	0.3374		11.8594	46.4113		11.8594	127.475		11.8594	79.0056		11.8594	19.0569		11.9135	0.1107
11.8864	310.183		11.8864	46.1767		11.8864	624.54		11.8864	1718.95		11.8864	26.3472		11.9135	26.1256		11.8864	69.7144		11.8864	21.3053		11.8864	23.6498		11.8864	85.8673		11.8864	12.6575		11.8864	1.4674		11.8864	54.7071		11.8864	102.261		11.8864	97.9785		11.8864	20.2952		11.9405	0.0033
11.9135	377.418		11.9135	36.5586		11.9135	483.84		11.9135	1245.74		11.9135	22.524		11.9405	13.5686		11.9135	60.9974		11.9135	12.2069		11.9135	20.1899		11.9135	75.9061		11.9135	14.0331		11.9135	7.507		11.9135	42.7173		11.9135	132.568		11.9135	59.4102		11.9135	25.5615		11.9675	0
11.9405	426.2		11.9405	41.4723		11.9405	384.679		11.9405	1068.98		11.9405	30.2858		11.9675	4.4928		11.9405	49.8836		11.9405	2.701		11.9405	19.827		11.9405	53.5923		11.9405	18.3762		11.9405	17.3801		11.9405	29.2666		11.9405	157.559		11.9405	59.2657		11.9405	31.5065		11.9945	0.0001
11.9675	378.997		11.9675	42.3868		11.9675	292.082		11.9675	926.295		11.9675	34.6371		11.9945	10.6482		11.9675	59.4439		11.9675	0.2205		11.9675	24.111		11.9675	58.8706		11.9675	22.9883		11.9675	22.189		11.9675	44.7275		11.9675	136.299		11.9675	56.4532		11.9675	19.5976		12.0215	0.0066
11.9945	282.456		11.9945	38.5601		11.9945	252.706		11.9945	678.055		11.9945	33.0904		12.0215	32.4107		11.9945	76.8905		11.9945	0.0067		11.9945	24.3091		11.9945	71.639		11.9945	22.4158		11.9945	18.7309		11.9945	63.5872		11.9945	106.826		11.9945	59.4688		11.9945	10.0929		12.0485	0.2205
12.0215	226.476		12.0215	37.8956		12.0215	247.811		12.0215	510.534		12.0215	36.0829		12.0485	56.8289		12.0215	81.8503		12.0215	0.0034		12.0215	22.6592		12.0215	59.2912		12.0215	32.3002		12.0215	13.6721		12.0215	48.1664		12.0215	145.784		12.0215	68.6641		12.0215	10.3131		12.0756	2.701
12.0485	240.484		12.0485	38.5579		12.0485	241.927		12.0485	536.485		12.0485	53.588		12.0756	61.6405		12.0485	67.7005		12.0485	0.1136		12.0485	12.4427		12.0485	53.9175		12.0485	43.8233		12.0485	13.0065		12.0485	29.7217		12.0485	114.348		12.0485	67.7227		12.0485	6.1694		12.1026	12.319
12.0756	289.25		12.0756	42.2733		12.0756	253.733		12.0756	598.596		12.0756	60.5157		12.1026	43.6064		12.0756	51.5722		12.0756	1.4575		12.0756	4.2727		12.0756	57.5133		12.0756	38.231		12.0756	14.909		12.0756	39.5604		12.0756	116.487		12.0756	97.2934		12.0756	2.6981		12.1296	22.6573
12.1026	321.961		12.1026	39.9092		12.1026	272.279		12.1026	504.523		12.1026	43.5161		12.1296	22.5269		12.1026	57.6204		12.1026	7.3965		12.1026	8.9714		12.1026	48.8796		12.1026	32.5034		12.1026	23.539		12.1026	57.9829		12.1026	114.125		12.1026	77.2335		12.1026	6.2765		12.1566	24.3106
12.1296	306.273		12.1296	27.9383		12.1296	283.416		12.1296	400.599		12.1296	22.9787		12.1566	13.1278		12.1296	68.7311		12.1296	16.0312		12.1296	22.0848		12.1296	39.2432		12.1296	30.4948		12.1296	27.4694		12.1296	47.4105		12.1296	114.805		12.1296	72.7165		12.1296	11.5517		12.1836	24.1116
12.1566	270.062		12.1566	25.8899		12.1566	259.305		12.1566	340.757		12.1566	18.9616		12.1836	7.7375		12.1566	62.1002		12.1566	16.1369		12.1566	26.1189		12.1566	50.7696		12.1566	27.0116		12.1566	19.6107		12.1566	47.1959		12.1566	177.847		12.1566	71.2938		12.1566	14.7946		12.2106	19.7166
12.1836	273.788		12.1836	49.4533		12.1836	226.105		12.1836	290.303		12.1836	37.2282		12.2106	8.7536		12.1836	54.0415		12.1836	8.7486		12.1836	14.9051		12.1836	65.144		12.1836	28.8148		12.1836	14.2407		12.1836	71.5232		12.1836	144.077		12.1836	63.135		12.1836	23.4213		12.2376	18.7327
12.2106	297.317		12.2106	88.8753		12.2106	220.639		12.2106	268.402		12.2106	71.5049		12.2376	16.2519		12.2106	56.2696		12.2106	7.51		12.2106	10.3161		12.2106	50.7906		12.2106	22.2971		12.2106	13.6708		12.2106	69.5006		12.2106	150.221		12.2106	64.3876		12.2106	26.2271		12.2647	16.3623
12.2376	319.289		12.2376	113.007		12.2376	255.004		12.2376	263.002		12.2376	74.2072		12.2647	17.4897		12.2376	59.8712		12.2376	10.0919		12.2376	17.7095		12.2376	39.5796		12.2376	8.7556		12.2376	17.3932		12.2376	52.3728		12.2376	113.271		12.2376	80.4791		12.2376	14.9151		12.2917	8.8607
12.2647	356.712		12.2647	96.2574		12.2647	283.426		12.2647	244.435		12.2647	35.8591		12.2917	14.7965		12.2647	54.5848		12.2647	6.0523		12.2647	23.4386		12.2647	52.9156		12.2647	1.5698		12.2647	16.4701		12.2647	55.2504		12.2647	117.796		12.2647	75.7603		12.2647	10.3143		12.3187	8.8575
12.2917	372.76		12.2917	66.7289		12.2917	221.83		12.2917	210.415		12.2917	9.8886		12.3187	17.6001		12.2917	43.7267		12.2917	1.3506		12.2917	23.6461		12.2917	75.4396		12.2917	0.1205		12.2917	11.4417		12.2917	59.432		12.2917	129.033		12.2917	60.8321		12.2917	17.6037		12.3457	16.2584
12.3187	343.37		12.3187	46.7335		12.3187	148.456		12.3187	211.337		12.3187	13.2209		12.3457	17.6067		12.3187	31.2777		12.3187	0.2205		12.3187	20.1843		12.3187	81.0624		12.3187	0.1172		12.3187	19.6054		12.3187	55.2642		12.3187	138.249		12.3187	76.3929		12.3187	22.1986		12.3727	17.5978
12.3457	313.692		12.3457	40.6091		12.3457	124.109		12.3457	245.833		12.3457	26.933		12.3727	15.0205		12.3457	20.6361		12.3457	1.3504		12.3457	19.7242		12.3457	64.2247		12.3457	1.4591		12.3457	30.0561		12.3457	64.1274		12.3457	131.025		12.3457	73.2653		12.3457	18.8439		12.3997	16.1442
12.3727	321.152		12.3727	43.3761		12.3727	127.618		12.3727	268.266		12.3727	45.0393		12.3997	20.2934		12.3727	17.9362		12.3727	6.0484		12.3727	22.9849		12.3727	52.4775		12.3727	7.3992		12.3727	18.2648		12.3727	60.2001		12.3727	127.829		12.3727	62.669		12.3727	15.2419		12.4268	23.6519
12.3997	341.859		12.3997	46.3135		12.3997	159.84		12.3997	246.301		12.3997	64.6934		12.4268	29.591		12.3997	32.3084		12.3997	10.0895		12.3997	20.9583		12.3997	50.6653		12.3997	16.0341		12.3997	5.5075		12.3997	50.6657		12.3997	143.801		12.3997	45.6947		12.3997	21.7564		12.4537	27.4692
12.4268	335.836		12.4268	37.2081		12.4267	182.959		12.4267	189.868		12.4268	50.6359		12.4537	33.4164		12.4267	48.5343		12.4267	7.4057		12.4268	24.7821		12.4268	72.0026		12.4268	16.3621		12.4268	7.9518		12.4268	59.3097		12.4268	142.283		12.4268	45.4059		12.4267	36.9806		12.4808	19.5055
12.4538	326.027		12.4538	27.6942		12.4537	171.416		12.4537	139.815		12.4537	21.5538		12.4808	23.8667		12.4537	43.7257		12.4537	7.6182		12.4537	26.2442		12.4537	99.5357		12.4537	11.6674		12.4537	18.7293		12.4537	58.1861		12.4537	96.8357		12.4537	56.172		12.4537	49.4355		12.5078	13.0151
12.4808	316.125		12.4808	25.1174		12.4808	149.009		12.4808	116.938		12.4808	15.5749		12.5078	12.906		12.4808	37.3268		12.4808	12.7847		12.4808	13.8963		12.4808	89.4486		12.4808	22.5239		12.4808	28.1255		12.4808	46.7688		12.4808	61.1808		12.4808	58.9035		12.4808	39.5647		12.5348	9.2984
12.5078	320.194		12.5078	23.882		12.5078	142.372		12.5078	111.576		12.5078	23.1251		12.5348	19.9461		12.5078	48.212		12.5078	18.1544		12.5078	8.204		12.5078	64.6906		12.5078	44.9592		12.5078	27.3591		12.5078	44.5003		12.5078	57.2562		12.5078	73.0427		12.5078	16.254		12.5618	17.4942
12.5348	327.246		12.5348	21.7594		12.5348	168.598		12.5348	105.053		12.5348	27.3461		12.5618	32.9713		12.5348	56.173		12.5348	21.4171		12.5348	24.6476		12.5348	60.758		12.5348	51.6666		12.5348	13.6696		12.5348	64.91		12.5348	129.033		12.5348	75.5306		12.5348	3.0353		12.5888	38.218
12.5618	320.162		12.5618	28.5761		12.5618	175.657		12.5618	98.2215		12.5618	40.3623		12.5888	32.9551		12.5618	64.9106		12.5618	13.5601		12.5618	42.948		12.5618	57.073		12.5618	43.4993		12.5618	4.2658		12.5618	92.044		12.5618	138.249		12.5618	67.1123		12.5618	0.451		12.6159	42.1453
12.5888	299.801		12.5888	46.3097		12.5888	146.055		12.5888	105.021		12.5888	59.1756		12.6159	36.4305		12.5888	80.3673		12.5888	8.8599		12.5888	40.3435		12.5888	57.9612		12.5888	31.261		12.5888	7.6248		12.5888	94.2604		12.5888	131.025		12.5888	60.6917		12.5888	2.7042		12.6428	22.3095
12.6159	277.112		12.6159	51.8954		12.6158	118.05		12.6158	126.92		12.6159	67.0338		12.6428	36.4338		12.6158	92.6931		12.6158	11.5471		12.6159	43.7207		12.6159	78.8104		12.6159	20.305		12.6159	16.1462		12.6159	78.691		12.6159	127.829		12.6159	102.259		12.6158	12.2039		12.6699	11.6668
12.6429	282.652		12.6429	45.1853		12.6429	86.4166		12.6429	131.471		12.6428	49.884		12.6699	33.0686		12.6429	97.9766		12.6429	12.1043		12.6429	45.3973		12.6428	74.891		12.6428	13.8963		12.6428	17.3762		12.6428	69.602		12.6428	143.801		12.6428	68.9221		12.6429	21.4239		12.6969	16.4872
12.6699	293.491		12.6699	41.5835		12.6699	57.0097		12.6699	101.836		12.6699	31.1753		12.6969	34.4255		12.6699	76.3437		12.6699	11.3253		12.6699	35.9894		12.6699	53.4716		12.6699	14.1394		12.6699	13.4465		12.6699	62.5774		12.6699	142.283		12.6699	115.988		12.6699	19.7199		12.7239	17.7304
12.6969	305.879		12.6969	51.3505		12.6969	48.5488		12.6969	75.5346		12.6969	29.489		12.7239	27.2324		12.6969	41.5043		12.6969	6.1625		12.6969	40.4881		12.6969	58.1835		12.6969	18.2681		12.6969	11.4374		12.6969	37.5599		12.6969	96.8357		12.6969	95.1148		12.6969	21.42		12.7509	17.9362
12.7239	316.784		12.7239	64.685		12.7239	62.8061		12.7239	92.633		12.7239	26.5811		12.7509	27.5909		12.7239	36.0875		12.7239	1.4642		12.7239	52.3317		12.7239	68.1698		12.7239	21.5307		12.7239	6.1695		12.7239	16.1584		12.7239	61.1808		12.7239	113.411		12.7239	28.3482		12.7779	35.209
12.7509	331.517		12.7509	66.0324		12.7509	99.3185		12.7509	123.516		12.7509	29.8136		12.7779	33.956		12.7509	50.5853		12.7509	1.568		12.7509	56.1869		12.7509	60.2078		12.7509	14.9167		12.7509	1.5715		12.7509	25.5528		12.7509	57.2562		12.7509	94.3792		12.7509	27.3624		12.8049	63.3365
12.7779	393.987		12.7779	58.8519		12.7779	150.547		12.7779	133.428		12.7779	46.3003		12.8049	32.1779		12.7779	66.0064		12.7779	7.4043		12.7779	55.4632		12.7779	46.8773		12.7779	15.2498		12.7779	2.808		12.7779	56.9671		12.7779	129.033		12.7779	58.5409		12.7779	13.5551		12.832	75.7779
12.8049	435.688		12.8049	58.8597		12.8049	163.875		12.8049	108.26		12.8049	50.3222		12.832	30.93		12.8049	72.9822		12.8049	16.1396		12.8049	53.1442		12.8049	59.9802		12.8049	26.0167		12.8049	12.1074		12.8049	70.6069		12.8049	138.249		12.8049	93.2517		12.8049	2.8075		12.859	69.1488
12.832	374.521		12.832	66.2459		12.832	140.118		12.832	89.3703		12.832	36.113		12.859	27.5806		12.832	52.783		12.832	17.3761		12.832	40.6849		12.832	86.8903		12.832	42.0116		12.832	19.9614		12.832	53.6133		12.832	131.025		12.832	90.3936		12.832	0.2275		12.886	59.9749
12.859	318.225		12.859	67.2754		12.859	119.501		12.859	93.1592		12.859	15.1253		12.886	13.7888		12.859	40.279		12.859	13.4498		12.859	37.6858		12.859	93.5816		12.859	70.8803		12.859	12.2072		12.859	42.3511		12.859	127.829		12.859	106.859		12.859	0.1169		12.913	42.821
12.886	340.663		12.886	62.3204		12.886	99.6698		12.886	99.9061		12.886	3.2592		12.913	5.5124		12.886	33.058		12.886	11.5509		12.886	33.9662		12.886	97.3123		12.886	82.9308		12.886	4.2617		12.886	47.103		12.886	143.801		12.886	117.149		12.886	1.349		12.94	25.1183
12.913	377.418		12.913	58.0874		12.913	81.9904		12.913	106.042		12.913	4.3958		12.94	12.5466		12.913	18.9718		12.913	7.6204		12.913	22.3151		12.913	88.7728		12.913	65.037		12.913	8.967		12.913	42.6962		12.913	142.283		12.913	65.2964		12.913	6.0484		12.967	25.1136
12.94	310.225		12.94	58.2847		12.94	68.4975		12.94	111.21		12.94	20.0695		12.967	22.7809		12.94	22.6345		12.94	8.7471		12.94	20.2984		12.94	69.1887		12.94	49.6397		12.94	22.1949		12.94	37.0195		12.94	96.8357		12.94	96.4911		12.94	9.9824		12.9941	26.3495
12.967	238.915		12.967	65.2479		12.967	162.413		12.967	110.634		12.967	43.2794		12.9941	25.8823		12.967	39.0276		12.967	16.1381		12.967	22.5293		12.967	69.5033		12.967	52.0387		12.967	27.3561		12.967	28.9105		12.967	61.1808		12.967	67.7067		12.967	6.1663		13.0211	14.8005
12.9941	261.323		12.9941	60.632		12.9941	151.919		12.9941	103.703		12.9941	65.2235		13.0211	32.9785		12.9941	41.8007		12.9941	16.0287		12.9941	20.1978		12.9941	92.6067		12.9941	43.4919		12.9941	19.4983		12.9941	35.2115		12.9941	57.2562		12.9941	140.059		12.9941	2.9202		13.0481	8.8565
13.0211	305.607		13.0211	49.669		13.0211	140.325		13.0211	87.2062		13.0211	91.6952		13.0481	43.4773		13.0211	38.7978		13.0211	7.4003		13.0211	21.2904		13.0211	113.103		13.0211	36.4426		13.0211	12.9007		13.0211	52.5712		13.0211	147.719		13.0211	137.434		13.0211	8.9696		13.0751	10.2065
13.0481	312.677		13.0481	35.3105		13.0481	139.147		13.0481	70.2915		13.0481	89.429		13.0751	54.8281		13.0481	35.9714		13.0481	1.4593		13.0481	31.7411		13.0481	115.471		13.0481	42.591		13.0481	7.8446		13.0481	58.9593		13.0481	91.8974		13.0481	150.464		13.0481	23.4236		13.1021	6.1622
13.0751	275.434		13.0751	16.488		13.0751	142.124		13.0751	57.519		13.0751	55.9515		13.1021	57.9377		13.0751	30.4044		13.0751	0.1171		13.0751	43.3681		13.0751	103.45		13.0751	45.6324		13.0751	10.214		13.0751	52.2534		13.0751	85.401		13.0751	165.605		13.0751	32.0589		13.1291	2.6942
13.1021	237.463		13.1021	10.4496		13.1021	142.507		13.1021	48.7731		13.1021	36.7828		13.1291	47.7655		13.1021	22.8546		13.1021	0.1169		13.1021	55.1661		13.1021	84.1935		13.1021	35.0771		13.1021	23.7546		13.1021	31.6048		13.1021	125.523		13.1021	186.948		13.1021	23.5356		13.1561	6.1591
13.1291	223.883		13.1291	18.2705		13.1291	133.708		13.1291	36.6646		13.1291	34.3136		13.1561	29.9244		13.1291	30.2821		13.1291	1.4576		13.1291	61.99		13.1291	70.4023		13.1291	17.7233		13.1291	34.7579		13.1291	15.9293		13.1291	155.076		13.1291	174.996		13.1291	10.2047		13.1832	9.9823
13.1561	252.324		13.1561	30.2899		13.1561	114.369		13.1561	36.0897		13.1561	27.829		13.1832	26.4631		13.1561	50.5399		13.1561	7.3965		13.1561	66.1334		13.1561	62.3594		13.1561	15.2468		13.1561	35.6422		13.1561	28.6826		13.1561	140.891		13.1561	135.598		13.1561	7.7306		13.2102	6.0485
13.1832	322.322		13.1832	55.4773		13.1832	79.3445		13.1832	50.4557		13.1832	30.0386		13.2102	27.6961		13.1832	54.7188		13.1832	16.029		13.1832	62.5633		13.1832	39.0213		13.1832	23.0067		13.1832	30.4965		13.1832	53.7149		13.1832	133.183		13.1832	116.649		13.1832	11.4439		13.2372	1.3555
13.2102	341.376		13.2102	78.8216		13.2102	57.982		13.2102	64.0053		13.2102	47.6497		13.2372	19.6145		13.2102	33.0709		13.2102	16.0288		13.2102	56.8305		13.2102	40.1495		13.2102	25.9957		13.2102	24.0991		13.2102	52.927		13.2102	130.718		13.2102	119.734		13.2102	12.1051		13.2642	0.3308
13.2372	274.404		13.2372	72.1573		13.2372	40.2538		13.2372	64.0179		13.2372	56.5849		13.2642	14.1339		13.2372	16.2597		13.2372	7.396		13.2372	53.2747		13.2372	66.7075		13.2372	34.0885		13.2372	35.1013		13.2372	40.1258		13.2372	129.033		13.2372	118.519		13.2372	11.4365		13.2912	2.7009
13.2642	205.973		13.2642	57.0869		13.2642	16.8371		13.2642	50.2178		13.2642	48.7732		13.2912	12.4348		13.2642	14.8025		13.2642	1.4573		13.2642	40.8938		13.2642	70.1582		13.2642	46.6125		13.2642	55.9353		13.2642	36.1023		13.2642	138.249		13.2642	97.2934		13.2642	7.5056		13.3182	12.2005
13.2912	206.239		13.2912	41.2296		13.2912	10.2296		13.2912	55.0186		13.2912	33.3984		13.3182	12.6869		13.2912	40.4372		13.2912	0.1138		13.2912	40.3728		13.2912	60.4389		13.2912	50.3467		13.2912	58.4089		13.2912	46.6294		13.2912	131.025		13.2912	77.2335		13.2912	7.3972		13.3453	21.3068
13.3182	234.95		13.3182	40.503		13.3182	36.5745		13.3182	75.2519		13.3182	25.8101		13.3453	12.3193		13.3182	73.4382		13.3182	0.0034		13.3182	46.0554		13.3182	58.486		13.3182	36.0903		13.3182	47.191		13.3182	65.1503		13.3182	127.829		13.3182	72.7165		13.3182	10.0893		13.3722	18.1524
13.3453	217.993		13.3453	47.6337		13.3452	82.9482		13.3452	76.4385		13.3453	21.2898		13.3722	12.6798		13.3452	62.3269		13.3452	0.0034		13.3453	42.1635		13.3453	65.2793		13.3453	36.4537		13.3453	44.0614		13.3453	54.7889		13.3453	143.801		13.3453	71.2938		13.3452	6.0587		13.3993	12.6784
13.3722	202.731		13.3722	51.1294		13.3722	116.008		13.3722	65.8383		13.3722	26.1328		13.3993	12.3218		13.3722	30.3971		13.3722	0.1102		13.3722	31.2741		13.3722	61.2048		13.3722	49.9889		13.3722	42.8255		13.3722	41.0415		13.3722	142.283		13.3722	63.135		13.3722	1.4591		13.4263	6.2987
13.3993	205.326		13.3993	55.9328		13.3993	134.962		13.3993	60.7265		13.3993	32.5001		13.4263	12.7352		13.3993	12.3231		13.3993	1.3474		13.3993	21.9775		13.3993	56.8537		13.3993	46.9794		13.3993	41.1511		13.3993	51.5636		13.3993	96.8357		13.3993	64.3876		13.3993	1.4579		13.4533	1.4379
13.4263	210.182		13.4263	58.6717		13.4263	124.096		13.4263	71.9923		13.4263	26.2514		13.4533	12.9646		13.4263	16.4556		13.4263	6.0769		13.4263	23.8659		13.4263	71.1559		13.4263	33.7804		13.4263	48.6375		13.4263	51.2594		13.4263	61.1808		13.4263	80.4791		13.4263	6.0802		13.4803	0.1577
13.4533	186.763		13.4533	50		13.4533	90.342		13.4533	73.0713		13.4533	22.2526		13.4803	16.1947		13.4533	34.1719		13.4533	10.5991		13.4533	42.034		13.4533	94.6536		13.4533	26.665		13.4533	52.7439		13.4533	36.4173		13.4533	57.2562		13.4533	75.7603		13.4533	10.5991
13.4803	154.03		13.4803	37.6608		13.4803	80.1522		13.4803	69.7367		13.4803	30.7763					13.4803	45.8285		13.4803	8.6468		13.4803	60.2568		13.4803	104.471		13.4803	25.1671		13.4803	44.2237		13.4803	34.7764		13.4803	64.2997		13.4803	60.8321		13.4803	8.6468
