# Supplementary material for: Targeted metabolomics analysis of nucleosides and the identification of biomarkers for colorectal adenomas and colorectal cancer
Source: Front Mol Biosci. 2023 Jun 27;10:1163089. doi: 10.3389/fmolb.2023.1163089 (PMC10334214; doi:10.3389/fmolb.2023.1163089)
Supplement: Supplementary file 2 [file Table3.XLSX]

## Sheet: Sheet1
Contents of A, m6A, m1A, Cm, U, m3U, m5U, Um, m1G, m2G and Gm in serum from patients with colorectal cancer, patients with colorectal adenoma and healthy controls.
healthy controls (nM)	A	m6A	m1A	Cm	U	m3U	m5U	Um	m1G	m2G	Gm
N1	0.426127	19.0397	92.3376	27.9852	2.17083	17.3207	204.758	27.8495	22.6777	23.9639	10.6694
N2	0.412081	14.1448	67.7798	26.3848	5.95132	14.3755	225.278	22.3848	27.4377	19.5373	16.0451
N3	0.31241	18.2981	71.9603	37.5457	4.42922	6.47509	143.884	21.3414	14.0165	16.0523	7.85006
N4	1.10613	15.3833	44.2118	22.5594	4.45106	7.57815	242.111	21.24	17.8345	23.9467	10.3834
N5	0.509881	26.7127	77.5852	41.039	4.53031	9.70446	304.613	21.591	20.0374	18.9654	13.0744
N6	1.63439	23.3034	94.889	24.0741	6.0958	34.9508	214.664	33.0415	30.1059	13.3463	12.4751
N7	1.35041	13.7666	68.1467	20.6964	4.58265	23.6972	230.827	31.9225	19.5611	9.04242	13.9659
N8	1.02852	10.5912	92.0051	30.3305	7.29332	25.9912	228.298	45.0905	28.7416	12.7195	16.3638
N9	1.26662	17.7531	91.3986	47.3242	9.36889	23.6245	215.217	26.4387	36.2264	20.9636	18.3961
N10	1.50085	13.9594	119.076	27.4084	6.95994	36.1126	311.935	29.9942	28.424	13.6009	12.9728
N11	1.46439	11.1222	127.802	28.3148	5.34816	18.9706	218.119	27.0274	26.1782	11.8311	12.8421
N12	1.93035	8.90966	107.848	23.7725	4.31233	35.6642	190.088	21.2228	24.4285	16.4354	11.0873
N13	1.18279	9.32878	113.987	24.349	3.50446	21.3038	234.511	34.4714	27.3211	11.8266	16.2393
N14	0.94513	9.45828	116.824	32.8818	5.61471	19.6942	202.718	22.6887	23.2256	13.7201	14.444
N15	0.445101	6.96841	114.392	42.8507	3.78607	26.4204	237.205	29.0922	28.1868	11.5996	17.8818
N16	1.39986	9.52899	148.75	47.282	4.89564	26.9539	205.507	35.3284	29.7632	14.15	22.1685
N17	0.332737	16.781	34.0859	47.7868	5.99767	40.5513	293.361	26.3991	32.0491	12.0865	15.4268
N18	1.53408	8.89648	53.9963	8.08206	2.56636	30.484	192.125	40.2756	29.1637	18.2292	12.628
N19	0.392651	17.4713	28.7231	19.2094	4.80428	34.0457	276.09	21.078	21.7676	6.76869	12.3894
N20	0.310948	13.1833	48.029	13.9003	3.00354	18.9826	178.169	42.4802	23.3351	14.2845	11.2763
N21	0.287313	16.0001	39.0153	26.2871	4.05386	56.375	273.408	31.834	32.7534	17.6437	14.6166
N22	0.8168	20.209	77.4249	13.5579	3.72094	62.7909	306.112	42.7658	32.9466	21.5724	13.0619
N23	0.377772	17.3983	46.6173	30.5436	5.44113	17.2403	228.554	24.2108	30.5428	15.9544	11.5191
N24	0.438573	10.5296	46.4498	12.9746	5.3076	37.9259	305.03	57.5233	27.3547	15.6609	12.6269
N25	1.01543	15.9444	37.4421	19.9425	4.75798	23.9076	180.802	41.0968	25.2644	18.9413	11.9561
N26	0.342412	17.1956	36.8229	28.6851	4.23537	9.19031	263.954	29.8977	25.0006	10.3598	14.5257
N27	1.06096	19.2839	24.9254	22.3932	6.11115	41.4787	275.424	36.1311	27.9982	11.9221	14.5542
N28	0.428328	15.3181	54.9312	29.7806	5.49674	21.4648	200.416	23.3738	33.9668	16.0842	16.2288
N29	0.44008	12.4965	29.8708	16.5741	4.08969	19.669	184.991	35.513	23.25	11.9833	10.5426
N30	0.300951	11.0405	39.5246	21.0026	7.37245	16.6209	208.113	64.7961	21.968	13.6542	25.5363
N31	0.509784	12.4918	36.8297	14.7663	5.01245	22.6408	195.805	36.8996	20.2651	9.11296	13.3027
N32	0.350498	29.8646	32.3659	43.0803	6.94356	46.304	356.977	49.749	37.444	18.7942	21.5395
N33	0.467201	26.8651	58.3942	25.4334	2.94683	18.0182	197.591	48.7896	31.6382	15.8375	24.7296
N34	0.598263	21.5301	43.0752	35.9432	2.34224	37.0504	224.589	45.8172	38.1145	18.2353	17.7491
N35	0.411531	12.6612	25.227	15.5731	4.66453	20.2409	151.143	33.4778	21.5206	12.2639	10.8988
N36	0.707308	17.6031	27.5025	19.2566	2.44571	30.8672	170.543	24.2446	22.2939	10.4904	8.93813
N37	0.41567	16.2111	42.4928	12.908	3.94727	30.7439	186.823	27.8153	29.4337	15.2798	15.7809
N38	0.306716	16.7596	60.2968	42.467	7.32961	34.4863	160.785	35.0798	26.8159	13.5671	23.6102
N39	0.455869	13.7143	45.2604	15.2085	5.74084	29.0609	167.44	33.4175	21.7713	8.02416	15.0993
N40	0.537536	15.9789	60.7401	15.453	5.74989	30.9003	236.987	22.4765	21.7736	14.5802	10.6095
N41	0.291799	16.0455	69.9833	17.9717	5.13864	21.7188	215.312	36.5599	27.0642	17.3894	13.6299
N42	0.521875	16.3876	69.6507	27.0762	6.54131	11.0455	193.47	27.5386	38.1134	21.7462	16.1839
N43	0.301607	10.902	67.6848	54.7703	3.65256	20.5039	162.415	19.7826	22.3823	14.7525	15.3122
N44	0.39626	19.5436	51.5841	21.6657	4.44873	17.7601	201.808	27.5553	24.7463	12.494	13.5319
N45	0.31104	10.6994	38.443	16.5761	3.69337	50.0223	249.579	38.4571	19.5868	7.58707	19.0938
N46	0.266686	32.2826	47.1338	29.3151	4.54453	45.9301	253.479	38.9634	20.4732	7.27838	11.8284
N47	0.407881	26.1039	70.2063	20.6389	4.61873	45.4875	272.133	11.5324	21.319	6.87819	14.4627
N48	0.311729	37.7109	78.8915	17.6953	2.67508	58.3805	213.613	11.9591	20.6842	4.33333	18.192
N49	0.372192	12.5848	73.9915	15.8025	4.49091	59.9615	356.214	11.4478	20.0021	5.94082	7.95209
N50	0.349717	26.0337	80.1636	22.4673	5.26432	31.6491	219.607	12.0386	24.4049	14.9365	19.8115
N51	0.250847	15.8134	73.0628	10.5863	2.53131	48.1538	141.309	27.8634	17.9743	9.67099	18.9306
Colorectal adenoma (nM)	A	m6A	m1A	Cm	U	m3U	m5U	Um	m1G	m2G	Gm
A1	0.497944	6.35857	101.938	20.9001	2.66228	7.20705	158.433	21.5175	19.0677	15.6455	9.03694
A2	0.771863	18.7762	115.084	33.8729	5.67694	14.8315	233.185	21.3354	26.4455	12.2268	13.205
A3	0.401111	15.0753	64.6051	27.7026	5.08197	7.48955	169.977	22.4307	19.7131	17.273	12.085
A4	0.282859	18.0185	66.3729	29.0813	5.2422	5.39213	254.35	22.1018	17.8565	20.8946	12.3887
A5	0.381149	16.1896	84.0329	29.9211	3.85653	6.59779	195.308	12.6493	25.9009	17.2441	9.73402
A6	0.365588	11.1957	63.8086	29.1878	3.33716	4.86968	182.461	24.8203	16.6513	19.2433	11.2297
A7	0.288568	16.318	90.9396	26.1317	6.54473	4.3629	184.058	25.6599	19.241	16.4148	8.51019
A8	0.277764	10.8178	72.6723	40.1383	6.0398	5.06009	187.762	23.2596	12.4895	11.0395	18.969
A9	1.184	15.7916	150.764	32.0463	4.14122	13.7653	269.566	21.4162	23.3797	19.5715	9.96328
A10	0.681589	13.161	95.4126	26.5935	6.29088	8.72399	210.201	21.4775	16.8033	15.0026	10.8513
A11	0.251621	6.36699	90.5738	32.8845	4.56128	6.19388	151.009	21.4901	21.3218	21.8868	10.75
A12	0.353533	15.6609	99.762	40.1454	4.77655	4.73364	162.188	20.4263	21.8989	21.7014	12.3277
A13	0.493081	17.4333	110.716	22.4512	6.86152	10.2874	193.718	13.6046	22.5825	20.8238	10.7868
A14	0.405853	9.28652	111.57	22.7965	5.62458	6.2132	215.277	15.2638	22.5083	17.7447	10.371
A15	0.51482	10.1039	144.287	27.5596	7.85511	38.3685	284.622	31.307	35.0845	18.0686	15.4123
A16	0.476993	11.2087	141.396	34.7694	7.63251	27.4885	259.945	25.0224	26.4969	6.36917	12.7431
A17	0.59107	17.3616	135.471	37.0106	3.91984	20.0666	155.259	22.5032	35.4601	16.1129	11.975
A18	0.816702	8.57761	113.1	28.8015	4.0157	37.6155	244.627	20.6745	20.165	5.64324	11.3094
A19	0.516828	13.5404	93.4105	37.0275	3.77793	18.2924	172.887	18.7702	20.2965	11.9095	11.8719
A20	0.639324	7.19672	120.786	37.0642	7.13965	30.7366	202.258	23.6456	25.3173	11.0227	12.3901
A21	0.372656	8.57543	163.732	34.6611	5.17633	26.8343	182.702	21.724	21.1914	12.9664	14.4812
A22	1.1522	10.3394	143.384	27.6978	3.12186	27.3762	254.443	13.2567	22.2735	12.2735	10.7841
A23	0.314629	15.6254	57.4178	15.5953	3.1991	51.9274	251.604	47.2175	33.3009	16.9394	13.6085
A24	0.459451	8.07415	31.9284	13.7651	3.56284	24.1175	154.588	24.496	16.3707	9.63913	8.38185
A25	0.501973	10.7173	39.5537	27.8015	5.08859	27.1076	253.124	51.7026	22.668	11.8231	21.1212
A26	0.365989	18.5564	42.0115	27.8707	4.31734	43.7669	230.431	45.5801	32.2162	15.2527	17.8086
A27	0.33109	13.3755	39.764	39.9774	4.44617	39.2042	223.15	20.3777	24.0829	15.2191	17.5572
A28	0.370652	16.522	47.8309	34.0629	3.11886	38.7194	190.491	55.7819	27.8342	13.5205	20.1393
A29	0.794279	18.9742	49.1503	25.8868	4.08492	38.0837	224.057	22.3754	20.3261	10.5129	10.7515
A30	0.417383	15.0782	31.6179	16.0559	5.47663	22.1618	208.639	39.8441	24.122	12.8497	14.6715
A31	0.356229	10.9473	35.3138	23.7838	4.54446	18.7496	199.454	15.8777	15.8181	8.58809	9.68779
A32	0.337253	11.3706	25.4713	25.547	3.01339	27.6996	166.832	36.7819	25.831	16.9673	16.0679
A33	0.279884	22.3231	32.7083	28.213	6.0958	28.5209	224.201	37.3048	24.5141	11.7182	14.383
A34	0.458622	22.9526	40.6251	23.418	4.33332	33.6573	162.019	40.5675	30.5144	11.8725	16.6052
A35	0.704971	16.0765	35.4909	47.9499	6.08357	28.9305	205.699	22.9513	27.365	19.2476	15.6503
A36	0.302713	17.0395	54.3203	13.3727	5.43609	10.9826	231.157	31.8107	28.6228	16.9139	15.5471
A37	0.197935	16.5664	33.6812	14.8121	3.82655	27.2094	251.998	34.5254	24.7528	10.6434	12.4761
A38	0.767673	18.1385	39.2261	20.5001	2.89641	10.6609	183.321	31.5577	32.1572	17.519	15.1813
A39	0.517065	18.5052	41.3224	19.0658	4.17613	31.2762	150.961	33.3844	31.9749	19.3048	14.1108
A40	0.401188	11.6758	56.7482	40.2926	3.85796	29.9482	174.426	31.2636	24.1862	12.9884	14.3352
A41	0.566048	16.6732	67.8686	30.6979	5.5801	22.2583	214.046	27.472	26.8853	15.4271	17.474
A42	0.530206	44.8318	117.982	7.03357	3.62153	57.836	206.77	30.2185	21.954	12.5144	18.3862
A43	0.194618	46.9698	73.7749	26.0145	3.32439	41.9787	175.732	6.75821	21.8627	6.27391	10.7826
A44	0.238395	51.3544	40.6928	29.5677	3.33461	52.1122	260.858	11.5643	26.5614	10.5667	13.7146
A45	0.175326	49.9421	94.4051	25.6353	7.85186	62.6478	316.667	23.3475	32.8772	10.8667	11.5797
A46	0.474934	41.7822	35.2375	18.5759	2.92111	28.6463	164.745	7.09494	17.4058	5.69439	9.62048
A47	0.806187	37.9084	48.0243	25.9469	2.55785	47.3683	264.246	8.43578	25.0869	10.5966	12.1895
A48	0.264468	54.6951	63.3688	15.5813	3.64921	37.1743	228.391	12.2012	20.8577	7.47188	10.4599
A49	0.185149	47.9107	98.146	21.7532	2.03952	76.198	196.242	12.8208	28.3659	11.519	12.5839
A50	0.232181	43.292	67.7906	17.9503	4.65776	39.1314	193.509	10.3489	20.9474	7.88947	11.6751
A51	0.500873	15.0684	53.5691	12.472	6.58689	49.166	262.786	17.0326	31.9847	15.3369	12.3909
A52	0.533848	45.0251	168.412	38.6752	4.55079	46.2675	240.623	39.891	43.3631	22.3676	20.5605
A53	0.418098	47.3884	58.7492	25.21	5.26921	44.9527	248.074	7.8514	24.5639	9.28567	9.78493
A54	0.349629	31.2121	63.3918	11.9744	4.82608	38.8469	209.277	16.6521	19.2753	11.7652	10.7235
A55	0.399712	44.8603	93.1286	35.6077	3.24826	74.3861	180.225	9.99186	35.293	11.4929	13.5183
Colorectal cancer (nM)	A	m6A	m1A	Cm	U	m3U	m5U	Um	m1G	m2G	Gm
C1	0.56	26.6634	86.0763	10.49	4.91125	41.4716	194.077	16.55	22.9955	8.7009	14.0376
C2	0.44	39.669	116.169	39.1617	3.14016	37.9637	305.062	5.68	22.8008	9.48472	13.4216
C3	0.44	54.3917	114.835	30.9793	5.32391	26.6683	200.701	5.14	29.4363	9.31935	9.93408
C4	0.34	50.076	128.988	41.5923	4.03318	26.2827	189.153	7.78	26.2818	10.5233	14.3917
C5	0.51	61.92	98.2291	23.2389	7.95133	35.0879	258.709	10.43	21.7241	8.18244	10.5182
C6	0.23	52.5064	141.166	7.01593	6.53699	54.9616	170.961	18.67	24.3867	7.28614	11.2002
C7	0.49	46.0985	143.377	49.2496	4.26209	43.751	212.375	18.36	30.9828	10.2109	11.9135
C8	0.36	50.5615	118.258	21.3507	2.97474	62.3523	243.654	16.07	24.0289	7.15389	13.2854
C9	0.56	25.5422	53.4652	19.727	2.6587	46.2316	132.388	9.93	21.0261	15.3613	10.1342
C10	0.47	39.9738	86.2998	15.759	6.50858	90.91	197.499	15.1	41.1389	18.8559	12.1319
C11	0.18	64.0078	32.0993	15.5353	2.58725	50.0382	218.171	14.65	18.9424	7.69365	8.9089
C12	0.2	61.0186	39.8473	15.4786	3.28073	31.4439	142.251	10.15	19.8526	7.364	9.33913
C13	0.37	22.846	39.0869	15.015	2.3893	31.2156	143.265	10.67	18.4898	9.95165	9.45131
C14	0.54	10.7451	35.14	15.7251	3.90964	24.9301	106.707	8.63	18.9716	9.86764	9.10773
C15	0.54	41.8319	108.411	16.4232	3.39487	45.8614	281.139	10.25	22.3141	11.4034	8.70575
C16	0.38	45.0233	127.196	8.79807	3.47045	32.5931	185.061	8.59	21.5278	12.1682	8.79176
C17	0.29	28.5753	113.231	21.8266	3.64719	32.1547	143.191	7.38	24.6128	13.4714	7.92547
C18	0.08	65.9642	54.0937	13.4188	4.12103	74.7439	304.659	14.86	28.5912	9.9978	11.3598
C19	0.23	41.4281	124.098	39.2646	4.94926	85.1428	281.173	6.06	30.2481	10.7161	12.4446
C20	0.09	33.4148	116.144	20.8194	7.34998	28.6005	246.59	8.75	15.9991	4.50684	10.3887
C21	0.47	46.8996	61.0363	22.6012	6.34789	28.2716	212.826	9.1	13.9298	4.82793	10.575
C22	0.82	39.5581	147.584	44.6601	5.20607	74.233	198.198	8.06	25.7378	9.86407	13.3575
C23	0.32	27.4884	150.629	34.444	2.49926	43.1926	139.923	7.77	20.6408	4.09417	13.214
C24	0.53	32.3221	167.709	28.7071	7.42404	84.8581	206.256	12.27	25.9381	10.076	12.4623
C25	0.37	34.7376	200.98	29.0886	2.98876	42.1712	167.608	9.95	28.398	7.8471	11.4058
C26	0.3	61.815	174.525	43.0894	3.94861	96.5689	239.859	16.19	49.6535	11.0123	12.9471
C27	0.41	13.9366	140.526	30.9406	2.94214	77.0427	214.401	11.87	23.8324	5.07037	11.0886
C28	0.17	8.01073	136.995	22.1239	3.66601	119.88	292.331	9.29	29.9233	10.5202	9.19178
C29	0.47	24.2602	119.006	3.69751	6.2837	41.1727	162.687	15.15	23.1753	9.69786	8.58905
C30	0.65	17.7642	125.865	27.9938	5.04765	42.7208	207.757	8.68	17.0639	8.09417	10.9768
C31	0.54	29.6446	94.9353	31.646	4.46784	39.6608	192.005	5.02	27.6514	9.10749	11.8714
C32	0.33	26.7901	109.463	25.4719	3.69973	46.4433	183.212	8.3	28.5776	12.5455	14.0676
C33	0.42	69.8725	83.5306	25.4513	3.58291	71.1922	202.578	13.5	27.2419	9.39608	14.3422
C34	0.27	32.8704	97.5942	36.0017	4.442	53.9821	215.852	6.18	22.9388	8.3955	9.49785
C35	0.18	31.7096	112.194	26.7176	3.29637	30.6048	173.38	9.63	28.0438	12.4843	10.1378
C36	0.32	69.4951	70.6334	7.35739	5.12734	69.7732	257.92	16.76	29.7969	11.5814	11.2097
C37	0.42	53.8528	47.1936	34.9539	3.59139	34.317	223.719	5.05	20.1573	10.7717	7.94126
