# Supplementary material for: Targeted metabolomics analysis of nucleosides and the identification of biomarkers for colorectal adenomas and colorectal cancer
Source: Front Mol Biosci. 2023 Jun 27;10:1163089. doi: 10.3389/fmolb.2023.1163089 (PMC10334214; doi:10.3389/fmolb.2023.1163089)
Supplement: Supplementary file 3 [file Table1.XLSX]

## Sheet: Sheet1
Intensity (cps) Time (min)	m3U and m5U	Um	m6A and m1A	U	A	Cm	m1G and m2G	Gm
0	21.9732	56.5637	55.4293	113.285	183.671	25.1525	69.3676	0
0.027	32.2464	52.7419	53.5871	233.312	186.175	26.3086	78.8305	0
0.054	42.9319	39.8629	61.7915	451.335	187.524	29.6063	75.8883	0
0.0811	31.926	33.8587	86.8045	689.795	202.906	27.4644	60.8929	0
0.1081	24.343	35.3089	90.4523	700.755	211.122	13.5715	58.937	0.0001
0.1351	31.6084	32.2924	84.5475	544.706	196.285	3.0318	86.5976	0.0066
0.1621	44.0671	31.046	82.72	481.107	207.745	2.9188	107.911	0.2209
0.1891	58.6235	28.9302	70.4116	545.911	225.093	12.1085	104.531	2.6973
0.2162	77.8947	19.721	63.5595	553.602	243.035	20.0751	105.981	12.0992
0.2432	84.4075	14.1371	76.1254	529.964	252.576	13.6687	127.495	20.0715
0.2702	60.7617	12.444	73.5487	552.449	213.551	11.5593	115.548	13.556
0.2972	32.0803	13.0191	50.2282	531.154	182.55	23.9787	95.3319	10.0977
0.3242	24.3229	16.4779	45.637	405.252	204.575	36.2164	74.2991	16.4703
0.3512	36.4572	32.3932	65.2398	368.061	226.505	42.9207	56.0735	18.7322
0.3782	45.9552	50.8947	78.6194	464.109	199.747	44.8455	54.1477	19.4995
0.4053	44.9626	51.6632	82.1427	453.132	191.826	29.8103	47.3139	21.4172
0.4323	44.6064	37.5615	90.9216	277.277	226.886	11.6706	33.863	12.2037
0.4593	46.4238	21.5266	105.776	200.609	232.643	9.2996	28.0306	2.6975
0.4863	37.3108	17.3988	117.163	337.449	184.064	18.9599	32.6354	0.2205
0.5133	28.9311	30.04	83.0745	555.945	140.692	29.4773	42.6007	0.0067
0.5403	29.8186	58.4064	37.015	549.013	133.557	33.4048	49.8782	0.0067
0.5673	27.8103	73.0866	26.4672	461.89	174.097	23.5457	55.7182	0.2209
0.5943	17.7182	61.8713	42.1648	409.908	232.873	9.1882	57.392	2.701
0.6214	22.5273	46.6351	56.5375	275.181	239.413	5.6162	45.2914	12.2138
0.6484	39.0243	38.7821	54.0218	220.919	230.83	18.3738	37.2239	21.3052
0.6754	41.8008	36.4413	66.9618	269.48	229.758	31.2845	45.5254	18.2567
0.7024	38.8085	31.0521	108.253	387.23	207.768	24.2063	44.2865	14.0215
0.7294	36.3691	24.9093	139.588	515.712	165.7	14.1426	47.3058	12.3223
0.7564	36.7111	18.2719	136.278	113.285	117.305	7.9749	75.9953	11.444
0.7835	69.9524	56.5637	127.806	233.312	90.2366	10.9897	87.7719	7.5115
0.8105	206.132	52.7419	121.599	451.335	132.976	33.1877	61.6504	7.5228
0.8375	385.691	39.8629	106.074	689.795	195.489	77.1188	29.2571	11.7674
0.8645	401.466	33.8587	68.5891	700.755	188.432	106.036	9.4207	16.1508
0.8915	258.787	35.3089	33.5672	544.706	123.663	79.2761	3.0506	29.5837
0.9185	143.349	32.2924	24.6692	481.107	87.1136	59.6309	7.7461	37.5539
0.9455	91.992	31.046	39.3866	545.911	87.0034	66.2609	18.9578	26.9113
0.9725	86.0059	28.9302	61.312	553.602	73.5878	50.1021	31.2679	20.7357
0.9996	116.736	19.721	84.3223	529.964	57.0662	35.6669	45.0838	23.2097
1.0266	119.137	14.1371	114.211	552.449	67.0551	31.4969	61.082	38.9992
1.0536	86.5787	12.444	148.656	531.154	111.544	31.2836	75.4622	57.4035
1.0806	47.0716	13.0191	157.592	405.252	170.852	32.9736	89.205	40.4691
1.1076	41.4046	16.4779	149.318	368.061	180.465	37.8792	107.321	14.2469
1.1346	69.3731	48.4308	133.635	464.109	166.706	44.0812	106.014	9.4082
1.1617	102.585	47.1953	106.385	453.132	179.133	30.6809	92.1783	17.6122
1.1887	119.821	38.0037	82.4111	277.277	190.825	18.1775	103.538	23.4287
1.2157	98.0769	31.1685	82.84	200.609	208.285	19.9381	125.364	23.4305
1.2427	50.108	41.253	106.85	337.449	211.233	27.4793	91.1108	17.7068
1.2697	19.5117	45.0732	111.755	555.945	175.768	23.5425	49.2357	10.3182
1.2967	12.0094	34.4101	78.9278	549.013	181.312	15.021	37.4371	14.9074
1.3237	7.6428	31.7302	55.5927	461.89	221.042	14.3545	32.8762	26.1223
1.3507	8.9722	29.9208	69.641	409.908	234.886	19.7243	36.6601	22.0816
1.3778	18.9474	26.1299	86.3111	275.181	219.057	28.82	55.8353	8.7439
1.4048	29.5884	23.6462	82.5336	220.919	205.025	29.702	72.184	1.5678
1.4318	34.756	17.4965	61.3004	269.48	227.599	26.3472	63.7944	0.117
1.4588	29.7053	7.6271	56.9667	387.23	272.738	26.4542	55.4713	0.01
1.4858	20.5222	3.0324	72.5193	608.054	277.503	31.0492	62.0151	0.2209
1.5129	17.9359	8.9772	83.1908	773.336	249.395	34.8689	49.6614	2.6977
1.5399	32.2991	23.6636	78.0065	781.153	258.211	29.7045	39.4728	12.2155
1.5669	48.4239	35.0873	61.227	654.424	288.714	20.4107	52.9096	21.3034
1.5939	42.4794	39.7888	38.8968	579.683	307.649	16.3663	75.6715	18.1499
1.6209	32.6174	49.6519	23.6648	531.09	283.276	23.5389	83.8591	12.7844
1.6479	43.9445	55.7053	26.6891	375.919	227.384	26.1206	77.4391	7.617
1.6749	55.8376	40.9221	53.2444	219.835	180.375	13.4524	75.3474	7.4059
1.7019	48.6598	16.4912	70.9845	156.198	190.255	2.9186	55.0427	10.1986
1.729	38.2313	4.9328	57.0432	218.788	227.034	1.6865	34.2043	7.4362
1.756	98.8853	13.0286	47.5501	363.37	215.24	7.524	40.9356	8.6004
1.783	174.647	40.334	65.8906	480.139	176.385	17.593	59.6323	26.9477
1.81	303.897	57.2909	95.8608	496.872	179.365	24.7776	72.545	109.613
1.837	624.87	37.6426	92.6888	482.416	239.258	29.695	75.6443	317.449
1.864	485.418	26.8297	65.8129	390.564	304.466	30.1608	79.9336	547.848
1.891	941.899	66.7176	44.5023	342.027	324.995	25.661	76.7864	666.147
1.9181	4328.41	112.829	29.6227	370.253	301.86	22.8763	60.2207	689.703
1.9451	19998	227.73	31.6222	388.352	281.608	13.6675	38.8957	569.186
1.9721	65852.3	518.722	55.2646	426.853	277.021	8.7528	48.2781	391.395
1.9991	134399	928.136	75.3314	401.832	261.771	10.3134	141.213	306.652
2.0261	170550	1227.59	77.3716	266.176	230.976	7.5259	424.042	231.997
2.0531	149233	1671.55	66.9092	166.416	236.793	9.0757	991.681	135.007
2.0801	103588	1225.89	73.0972	191.436	281.85	20.1809	1621.96	86.0002
2.1072	58915.5	2796.29	107.714	225.271	317.837	34.1778	1939.01	72.3145
2.1342	28943.1	3229.54	126.697	189.212	364.658	37.3298	1832.16	57.7626
2.1612	14995.9	13099.2	93.605	140.267	392.915	19.617	1428.64	28.6982
2.1882	8892.24	40850.3	62.349	156.545	355.643	4.1584	996.682	11.6782
2.2152	5525.71	82691.2	80.8036	250.025	292.403	0.4449	726.132	10.4316
2.2422	3756.55	105146	101.493	371.563	223.993	1.3572	533.405	6.1763
2.2692	2740.83	93043.7	73.2884	442.437	199.158	6.0494	334.089	2.8118
2.2963	1693.37	70823.7	59.3152	506.281	231.394	9.9864	184.783	7.7318
2.3233	1090.07	48222.6	84.6194	363.28	271.757	6.2701	113.197	18.8381
2.3503	961.994	28710.4	87.2368	191.452	299.631	4.0449	74.2529	29.4722
2.3773	810.813	17312.9	52.0124	193.672	301.654	12.2176	61.2508	33.5165
2.4043	663.852	10716.3	38.5674	227.599	266.578	20.0715	65.2358	24.9971
2.4313	234.509	6666.75	50.0092	217.57	222.653	13.4424	79.2765	16.2595
2.4583	107.609	4546.6	66.6085	276.09	186.777	8.8561	84.7533	17.7106
2.4854	85.5301	2881.22	92.3608	420.196	156.885	11.6636	63.6737	17.4933
2.5124	96.192	1774.71	96.1862	483.314	151.557	13.6762	46.9808	13.4501
2.5394	77.0184	1164.88	86.3004	189.212	190.084	20.1844	57.844	11.439
2.5664	63.3296	842.514	88.2514	140.267	216.329	29.6989	76.129	6.1588
2.5934	71.6447	676.354	73.5313	156.545	209.359	34.8675	79.3686	1.3503
2.6205	87.6629	578.634	59.5506	250.025	236.878	30.9281	74.8734	0.1103
2.6475	86.5581	378.919	71.2887	371.563	282.308	24.8845	68.8482	0.0066
2.6745	61.633	157.794	92.3804	442.437	264.081	17.5969	62.6799	0.1104
2.7015	51.9305	148.167	92.2586	506.281	287.111	7.5281	61.5558	1.3589
2.7285	46.507	91.8375	85.6253	363.28	352.62	1.8071	80.1428	6.3792
2.7555	36.2269	78.3306	88.8021	191.452	341.464	4.6097	132.095	14.0258
2.7825	37.2077	56.7406	75.9969	193.672	294.812	23.7692	166.796	24.3087
2.8096	37.8981	36.2139	52.0463	227.599	263.561	57.0602	157.266	32.7431
2.8365	23.9957	32.0749	49.9765	91.9817	224.025	73.091	143.7	25.6546
2.8636	26.4586	32.6254	69.2098	151.781	223.47	63.5462	127.597	20.0773
2.8906	49.7719	38.4655	70.5929	293.345	255.842	56.7231	101.346	16.4689
2.9176	54.2662	46.8554	62.9233	375.844	274.348	66.7966	84.3249	8.7525
2.9446	33.8503	48.5519	68.0118	455.169	292.14	70.98	95.6088	7.5083
2.9716	20.6305	62.1013	74.7884	550.227	323.234	43.4756	130.847	10.2044
2.9986	31.3758	73.887	62.8794	577.497	363.066	17.1856	125.115	7.3992
3.0257	44.9695	62.7579	68.7458	443.792	373.68	21.8515	82.2784	7.394
3.0527	43.0431	52.1317	73.4158	315.834	374.76	41.7286	57.4911	10.0892
3.0797	37.787	47.7497	60.7719	367.984	406.259	55.1321	57.6294	6.0554
3.1067	32.7282	57.3002	76.1339	388.362	384.003	63.6807	63.2402	1.3489
3.1337	33.8627	68.4959	92.2613	267.389	348.978	54.6989	52.6968	0.1105
3.1607	42.6022	59.2897	69.3952	197.002	336.124	41.1542	32.7346	0.0033
3.1878	48.6459	40.369	46.8606	356.749	267.368	36.7652	35.312	0
3.2148	51.0164	27.4563	50.4409	639.676	204.783	32.4031	49.7849	0
3.2418	53.4552	24.4692	58.5289	765.358	226.432	30.9389	45.8449	0.0034
3.2688	49.0126	21.5198	54.3958	698.507	284.834	27.5811	30.2817	0.1135
3.2958	39.5577	30.3968	43.4993	607.933	318.118	13.6735	27.4617	1.4574
3.3228	38.4707	53.1131	39.5854	459.822	348.433	4.2783	34.5434	7.3965
3.3498	39.4455	65.47	84.6737	378.174	361.917	7.9543	34.6399	16.0288
3.3768	47.7738	47.078	222.595	483.536	338.827	20.191	45.4013	16.0279
3.4039	48.7531	19.2796	379.405	523.045	294.699	35.6409	61.3266	7.3987
3.4309	47.0895	11.8953	1673.83	426.96	275.595	44.9548	72.8498	1.5695
3.4579	52.6864	22.5469	6363.84	270.592	279.017	38.4436	77.9137	1.4624
3.4849	48.6618	29.049	19236.1	197.038	297.782	33.8496	70.2722	6.055
3.5119	41.2548	29.8099	45957	354.575	304.922	36.4378	66.7127	10.0926
3.5389	43.9514	43.6033	87647.1	609	277.803	35.7567	56.1666	7.5069
3.5659	47.5211	54.4733	136865	600.226	279.698	30.1723	45.9697	8.7449
3.593	46.3107	42.376	177893	290.82	342.381	19.9499	41.9493	16.1404
3.62	49.3041	25.113	199544	113.475	346.075	15.8222	33.7387	16.0348
3.647	50.3463	25.3346	205394	264.927	269.941	22.5379	37.3503	7.3923
3.674	33.3994	28.9391	195746	492.7	265.238	41.1332	58.2601	1.4608
3.701	24.2415	25.6597	166681	482.011	325.469	52.4573	85.783	0.2238
3.728	28.7958	24.1146	133642	391.899	346.548	51.6709	86.8689	1.3507
3.755	30.1804	18.5909	110093	305.521	369.233	52.3575	67.3744	6.0527
3.7821	27.2226	15.3787	89977.5	232.359	400.685	40.0161	58.8447	10.0934
3.8091	51.5182	18.482	71739.8	276.161	357.69	19.0721	57.2984	7.508
3.8361	94.6381	22.7775	58552.7	407.714	287.69	16.6954	41.3701	8.7463
3.8631	131.981	19.8263	47812.2	434.651	281.786	28.9451	20.53	16.1389
3.8901	330.333	21.4252	37679.4	425.887	299.15	34.5199	22.7587	16.1402
3.9171	640.37	28.4548	29571.7	345.384	242.972	32.8573	39.0202	8.7458
3.9442	1301.07	28.7166	23713.6	208.409	187.811	33.168	41.6974	7.6204
3.9712	2414.48	19.8253	19105.2	314.809	203.925	39.1254	37.8868	11.5535
3.9982	4343.12	15.4891	15570.8	588.741	239.483	32.3975	35.3163	13.5626
4.0252	8049.87	18.6011	12867.7	550.176	245.51	28.2551	44.719	18.8339
4.0522	14975.6	24.3385	10962.5	279.69	236.532	31.8415	57.6336	23.5359
4.0792	23723.9	28.349	9803.84	243.291	241.25	21.0828	53.8988	23.4289
4.1062	33064.8	40.8057	8752.93	380.625	255.938	17.8256	42.8407	17.4908
4.1333	41961.1	42.3653	7493.04	347.602	252.485	30.4941	26.1154	7.5058
4.1603	43228.6	22.3227	6430.29	233.342	237.975	41.6934	16.0476	1.4642
4.1873	36726.5	11.7739	5657.46	241.133	246.908	46.3054	19.1762	0.2238
4.2143	28939.1	17.7115	5243.63	399.644	277.074	38.6652	41.5901	1.3507
4.2413	22421.4	22.0902	4973.38	425.7	280.416	34.9868	56.5055	6.0555
4.2683	16422.4	17.4932	4451.49	210.538	237.956	39.9024	37.3268	10.2017
4.2954	10780.5	9.0793	3801.12	43.0472	214.279	34.9856	35.4226	8.8625
4.3224	6910.22	10.3199	3405	3.4411	195.93	22.4175	62.779	15.0174
4.3494	4838.79	23.5374	3262.34	1.2817	193.581	20.4074	73.7632	28.9237
4.3764	3839.65	32.1725	3044.48	15.8348	222.261	23.7616	61.0954	35.5307
4.4034	3213.95	24.8895	2730.26	88.379	237.262	24.7794	41.358	34.8661
4.4304	3083.45	16.4745	2466.67	225.218	263.261	23.5458	32.6304	25.1035
4.4574	2598.5	20.4082	2379.23	289.937	305.534	17.824	29.2778	16.2571
4.4844	1528.15	29.7054	2289.18	259.147	264.845	11.6689	22.7511	17.599
4.5115	875.704	34.876	2059.37	244.774	197.699	21.1801	30.2887	16.1434
4.5385	632.5	31.2627	1814.01	203.719	171.396	38.9142	50.874	7.4081
4.5655	350.258	28.9274	1652.27	246.984	182.554	41.8018	58.9821	1.5679
4.5925	240.722	35.7399	1539.26	450.338	203.937	38.91	54.2338	1.4608
4.6195	141.036	37.4495	1456	676.043	234.96	37.3115	62.018	6.0523
4.6465	54.8288	19.7406	1359.09	637.403	257.628	36.2249	67.0195	9.983
4.6736	65.5635	5.955	1217.24	415.657	241.653	29.9189	68.2912	6.1628
4.7006	84.6349	11.9968	1088.24	286.405	218.431	21.5384	63.5454	2.8051
4.7276	92.031	36.9916	1003.6	295.855	190.554	19.8359	45.1977	7.5146
4.7546	74.0931	59.4136	959.771	351.591	181.451	22.9949	30.2648	16.2544
4.7816	52.1367	51.553	990.937	648.084	209.053	21.0682	33.426	18.7259
4.8086	36.3122	27.6937	1034.86	1891.47	251.256	26.1268	44.7269	19.5007
4.8356	37.6828	10.8765	984.877	4974.58	274.272	32.2765	59.6404	21.524
4.8627	38.5553	11.7905	917.195	10185.7	273.206	23.423	63.318	13.5585
4.8897	26.354	29.5907	839.692	14798.6	242.147	8.8634	51.1234	8.7471
4.9167	17.7171	42.1552	722.587	22634.4	208.763	1.8031	39.9025	10.2035
4.9437	23.8768	31.049	642.865	40219.5	203.251	3.1424	35.1037	6.1659
4.9707	28.9437	19.1693	655.665	51937.7	226.807	16.147	24.0072	2.6958
4.9977	27.3398	26.5693	693.87	55735.8	237.568	38.2215	13.5727	6.165
5.0248	34.3225	39.6854	677.981	44564.7	213.887	43.6011	27.9314	10.2061
5.0518	48.0707	40.8085	647.771	34816.6	213.001	29.7076	67.8009	8.8542
5.0788	57.6426	31.0471	620.707	31297.7	247.053	27.8015	85.6534	14.7938
5.1058	50.8687	20.4053	577.22	23714.8	254.749	33.7493	59.5086	26.1219
5.1328	47.6636	15.0343	538.775	14842.4	216.226	29.7034	42.1687	22.1976
5.1598	52.228	17.9426	524.933	11078.5	176.696	21.5284	55.3738	10.0883
5.1868	47.7851	21.7545	512.506	9043.1	198.27	19.8261	71.2064	7.6162
5.2139	36.0939	34.3035	495.005	7535.26	273.052	22.7808	74.0886	10.096
5.2408	39.5736	53.4667	444.03	5745.08	288.811	18.5971	72.8741	6.056
5.2679	51.4541	44.2705	380.615	2602.4	272.834	16.735	65.2331	1.4609
5.2949	67.9267	17.6046	390.852	1404.27	306.059	24.8621	67.4974	1.5681
5.3219	79.8222	4.6064	430.616	779.363	402.634	36.7924	82.3889	7.411
5.3489	66.797	8.0721	419.096	556.065	678.405	43.8021	83.4215	16.3611
5.3759	47.8792	21.4301	350.764	508.36	1501.85	50.01	71.1685	20.076
5.4029	38.8984	40.2384	282.256	280.787	3681.34	34.5058	66.8271	25.7634
5.43	36.6695	47.4307	290.793	134.765	8371.95	11.5755	73.1817	34.0875
5.457	33.7474	26.9939	337.572	214.086	16938.5	3.3585	76.6015	30.3646
5.484	37.1074	11.661	363.438	380.633	30366.7	8.8731	64.5533	24.0145
5.511	39.1276	11.8791	345.643	376.989	48000.8	22.0836	60.776	12.6603
5.538	28.4658	13.4681	316.274	381.657	68996.6	26.2339	68.3659	5.7304
5.565	27.581	17.7105	304.761	553.47	91019.1	16.3641	75.9047	16.3682
5.5921	32.3919	20.308	317.046	689.602	109045	17.7149	66.0255	38.2295
5.6191	23.4439	27.4527	309.872	596.501	124175	33.8523	47.422	43.3893
5.6461	9.1875	44.4	293.252	380.584	137238	40.9162	39.581	26.8854
5.6731	5.7315	61.1735	297.157	159.605	140782	38.2226	40.25	14.3504
5.7001	19.851	72.2036	262.452	97.7246	130693	35.0941	51.3599	7.7334
5.7271	38.9074	53.3522	206.364	308.886	113002	25.4449	66.0198	7.4065
5.7541	43.1416	26.3582	196.189	518.73	97277.6	20.3078	71.8495	10.0927
5.7811	44.96	19.2789	232.072	380.255	87033.3	35.9721	65.7979	6.1621
5.8082	47.4008	16.2651	245.86	232.175	78451.5	48.9032	48.5392	2.7027
5.8352	43.62	7.4122	218.308	195.76	66872	39.4366	26.681	6.3837
5.8622	37.32	1.7934	203.807	210.673	55784.6	36.8975	11.9097	12.6757
5.8892	31.7327	4.2706	199.497	278.611	46332.1	46.7236	15.4901	18.1532
5.9162	27.1259	19.4987	187.396	240.146	38545.4	48.6755	32.0679	21.527
5.9432	28.9419	36.0996	177.143	181.168	32556.9	25.8852	53.2387	14.9034
5.9703	23.9904	29.5848	181.32	294.371	27462.9	7.1875	81.8236	14.7996
5.9973	19.1757	17.491	195.932	521.899	23354.7	10.6524	90.4731	20.2889
6.0243	33.854	17.824	189.045	601.226	19997.3	29.7121	68.3686	13.4503
6.0513	55.8224	17.7241	179.387	387.146	16523.8	44.8497	46.2009	8.7428
6.0783	58.3097	16.3692	186.595	180.046	13318	43.1558	48.3129	10.1995
6.1053	46.5027	26.3331	184.033	133.76	11603.8	39.3815	65.0339	6.062
6.1323	45.8764	39.5741	163.218	140.404	10766.2	42.4011	51.8733	1.4592
6.1593	66.2224	39.5927	316.898	216.324	9495.21	68.1621	26.3617	1.4577
6.1864	80.1811	27.0177	302.592	346.277	8122.75	140.055	20.9582	6.0527
6.2134	51.4328	24.9675	244.737	377.255	7028.84	323.293	26.4743	9.9896
6.2404	27.2582	47.1953	224.35	202.502	6050.91	930.127	37.1053	6.3796
6.2674	27.0056	38.0037	224.001	97.5822	5378.58	2662.75	46.4104	5.3883
6.2944	36.9037	31.1685	229.201	263.666	4944.56	6871.63	44.3885	18.2457
6.3215	43.8237	41.253	264.44	493.819	4600.15	16425.1	42.4877	29.9402
6.3485	33.6474	45.0732	294.641	495.849	4204.69	33771	36.5545	18.1562
6.3755	28.5787	34.4101	338.875	456.354	3771.68	59927.2	28.4725	4.0466
6.4025	34.3104	31.7302	367.496	446.008	3407.82	94048.7	30.3837	0.3314
6.4295	30.3745	29.9208	331.558	461.997	3310.87	131094	29.817	0.01
6.4565	24.3353	26.1299	312.017	516.303	3130.61	166580	26.3638	0.0035
6.4835	16.4745	23.6462	289.214	415.573	2699.34	193830	26.9053	0.1138
6.5106	20.9626	17.4965	276.109	241.133	2431.74	206709	36.7828	1.4591
6.5376	31.5097	7.6271	280.739	219.748	2326.8	203292	63.5488	7.3949
6.5646	24.3192	3.0324	242.778	287.543	2134.07	188729	93.0515	16.0311
6.5916	15.6042	8.9772	188.542	290.061	1923.15	166747	97.3947	16.1391
6.6186	15.5676	23.6636	153.661	201.393	1880.69	142606	73.8942	8.7437
6.6456	28.9346	35.0873	179.231	171.128	1947.69	119791	43.928	7.5062
6.6726	51.6664	39.7888	234.366	261.473	1908.38	98269.3	36.128	10.0911
6.6996	59.5332	49.6519	269.324	394.1	1741.99	80087.6	43.7198	6.0588
6.7267	38.653	55.7053	276.623	387.16	1588.59	66448.6	55.2816	1.4627
6.7537	21.759	40.9221	268.292	387.216	1475.67	54425.3	63.319	1.5696
6.7807	30.0329	16.4912	236.97	395.238	1451.37	43271.5	71.7463	7.3988
6.8077	37.6811	4.9328	224.468	273.891	1410.23	33830.6	67.468	16.0279
6.8347	28.363	13.0286	228.254	218.553	1320.43	26781.5	42.6197	16.0344
6.8617	27.6977	40.334	228.596	240.088	1279.93	21501	31.6066	7.6162
6.8888	33.9629	57.2909	240.453	241.135	1247.74	17934.4	41.8346	4.1536
6.9158	32.2884	37.6426	258.516	231.008	1143.28	15755.8	46.5166	12.2188
6.9428	32.2772	16.8297	258.742	320.158	1038.81	13715.5	41.4969	19.961
6.9698	33.6334	6.7176	211.062	419.055	1031.82	11566.7	27.2214	12.1029
6.9968	23.7685	2.8295	161.694	260.406	1048.75	9752.93	20.41	2.805
7.0238	11.5597	47.1953	183.263	130.457	1019.48	8503.28	19.0727	1.6778
7.0508	13.7924	38.0037	221.474	184.47	997.297	7418.37	19.9588	7.4059
7.0778	21.641	31.1685	244.005	277.552	988.498	6504.57	27.1396	16.1382
7.1049	20.8508	41.253	246.681	420.012	932.87	5893.37	40.6755	17.3835
7.1319	24.9915	45.0732	196.825	483.454	847.859	5462.19	63.6782	13.7805
7.1589	28.9258	34.4101	179.293	314.709	734.899	4783.41	69.1531	15.5934
7.1859	25.7745	31.7302	195.944	315.764	705.367	4069.26	55.8349	25.6611
7.2129	25.5707	29.9208	239.474	498.281	761.162	3527.53	39.4559	37.4484
7.2399	25.772	26.1299	263.681	495.984	787.826	3188.45	30.1609	29.5848
7.267	28.7113	23.6462	194.027	455.252	745.47	3148.36	37.9223	16.1426
7.294	22.2989	17.4965	126.712	432.392	666.052	3138.69	47.8579	11.6559
7.321	8.7533	7.6271	120.525	400.903	582.979	2938.91	56.5306	6.173
7.348	1.6848	3.0324	164.16	415.486	585.041	2529.47	80.495	1.3506
7.375	1.6914	8.9772	196.091	353.433	640.164	2102.94	103.305	0.1105
7.402	8.9779	23.6636	175.295	213.968	656.342	1836.09	102.296	0.0034
7.429	24.8858	35.0873	153.132	160.839	674.889	1695.74	138.123	0.0034
7.456	39.6757	39.7888	141.81	227.576	713.713	1663.05	267.076	0.1136
7.4831	42.2657	49.6519	162.792	414.457	702.822	1672.76	520.618	1.4577
7.5101	38.5593	55.7053	184.986	516.268	623.638	1669.13	993.963	7.3977
7.5371	38.002	40.9221	166.12	461.859	590.239	1527.6	2036.13	16.0302
7.5641	39.7987	16.4912	172.529	441.629	588.24	1353.52	4071.27	16.0315
7.5911	47.0855	4.9328	184.958	405.252	574.097	1249.58	7441.64	7.3956
7.6181	45.0726	13.0286	156.519	293.479	567.529	1238.33	12914.9	1.5712
7.6452	28.3513	40.334	127.042	288.694	497.654	1212.34	21051.6	1.5843
7.6722	20.4088	57.2909	119.479	394.048	414.084	1149.22	31651.3	7.8441
7.6992	17.9364	37.6426	123.355	359.951	421.159	1067.49	45369.2	21.5284
7.7262	16.2672	16.8297	136.974	263.879	462.872	926.576	62268.9	41.573
7.7532	25.1103	6.7176	148.227	179.988	452.762	797.389	78207.6	53.3612
7.7802	35.0868	2.8295	118.6	90.6758	439.633	755.627	89678.7	35.6354
7.8073	38.2294	38.126	107.861	90.6526	478.986	768.547	97093.6	11.7888
7.8343	41.1341	32.845	137.682	178.923	539.386	804.947	100153	4.7101
7.8613	36.3404	51.222	155.596	251.435	551.617	845.691	96375.8	14.9145
7.8883	27.338	71.9674	173.805	314.682	580.628	797.011	89270.1	32.0626
7.9153	26.9259	65.8196	200.97	379.409	593.004	700.528	81270.4	32.1713
7.9423	30.8122	48.9781	216.371	424.4	513.567	674.054	69318.4	16.2507
7.9693	37.0161	48.1131	221.169	433.815	432.308	659.049	56314.2	10.3182
7.9963	40.6783	59.8483	228.789	397.31	407.296	594.018	44958.2	16.4825
8.0234	53.8202	67.7312	210.881	423.587	400.072	541.642	36585.9	18.9533
8.0504	58.7304	68.8025	183.937	404.243	416.464	557.776	30194.8	22.3018
8.0774	53.0281	69.1749	165.61	464.221	466.877	542.542	23859.2	34.9733
8.1044	52.5743	50.885	139.674	583.066	507.003	491.422	18638.3	39.6761
8.1314	41.2648	36.3518	145.119	543.313	518.442	458.036	15009.7	32.1754
8.1585	23.8742	34.3998	169.256	421.184	519.232	416.828	12335.8	24.9984
8.1854	21.8659	28.9447	180.757	228.749	540.136	370.965	9891.12	17.7403
8.2125	29.9273	33.0621	167.348	166.535	531.688	352.96	8017.02	9.8295
8.2395	36.2173	41.7079	153.739	232.269	523.756	344.607	6892.25	21.2785
8.2665	36.9858	27.0126	169.158	246.777	524.769	344.434	5708.7	100.508
8.2935	34.9758	17.7242	208.757	257.178	490.446	345.149	4287.9	355.6
8.3205	25.0002	23.4282	233.358	262.537	468.103	353.491	3308.6	1061.37
8.3475	15.0204	28.3655	227.386	320.59	470.115	366.572	2931.49	2851.52
8.3745	12.9047	42.2626	203.539	390.464	446.841	355.056	2715.37	6494.97
8.4016	12.4385	49.7634	195.21	500.478	390.842	321.286	2425.53	12613.9
8.4286	14.1398	38.2296	206.038	562.699	372.933	313.005	2175.24	22292.6
8.4556	19.8242	26.5647	216.058	416.804	398.122	323.298	2004	36362.7
8.4826	30.1759	20.4164	179.995	208.324	425.864	309.849	1786.98	51734.1
8.5096	35.8643	19.9516	143.049	242.263	398.054	266.046	1504.54	62031.7
8.5366	37.6836	25.5829	156.96	442.805	386.802	213.588	1275.78	64127.5
8.5637	38.7752	31.9333	174.426	476.6	419.84	185.995	1075.79	58656.7
8.5907	45.0711	41.378	158.684	428.091	424.597	194.208	956.944	49600.2
8.6177	53.2392	40.5575	143.569	494.631	393.261	206.823	913.61	39131.5
8.6447	52.4694	31.5212	152.055	557.156	398.416	210.45	847.418	28839.6
8.6717	39.9099	21.4073	165.649	570.477	451.34	238.514	764.971	20677.9
8.6987	34.0776	21.9918	188.579	568.417	469.857	269.08	733.665	14706.1
8.7257	37.8953	34.085	171.248	362.154	418.123	241.675	718.968	10387.9
8.7528	43.0472	55.815	124.821	117.97	385.203	207.868	650.658	7274.56
8.7798	45.0666	74.3237	93.1665	32.8735	432.938	197.508	616.763	5079.67
8.8068	32.3964	69.3832	86.0022	77.1034	467.383	219.613	571.052	3827.89
8.8338	22.4153	48.0946	114.705	176.688	404.479	239.228	487.933	3015.37
8.8608	22.9846	38.7861	148.307	237.781	330.124	187.414	457.067	2333.79
8.8878	18.2773	51.2247	141.951	252.465	309.481	116.181	451.901	1779.89
8.9149	12.9044	49.6515	125.898	266.156	319.518	91.7105	439.347	1435.45
8.9418	9.1975	28.2524	130.588	315.781	326.496	103.491	422.612	1171.53
8.9689	16.4817	14.3599	139.686	379.388	338.059	109.663	358.213	920.898
8.9959	36.3302	6.5141	169.596	422.183	402.05	88.7932	262.201	673.23
9.0229	51.8905	3.1556	180.162	406.566	411.97	73.769	209.013	439.342
9.0499	54.94	11.88	131.038	273.898	353.373	94.2958	219.028	316.986
9.0769	50.7564	38.2277	97.8822	204.997	352.896	135.744	236.497	299.964
9.1039	49.0005	64.2275	96.1835	178.948	398.537	155.709	192.211	310.563
9.1309	42.0272	56.8465	107.959	139.286	406.647	149.394	146.695	299.344
9.158	31.6241	29.8038	123.765	157.629	372.374	136.45	141.679	248.285
9.185	21.1846	16.0353	115.121	263.631	331.755	98.8713	156.324	227.593
9.212	18.9561	15.253	93.5118	432.691	330.13	65.2968	152.322	229.266
9.239	17.6039	25.0032	68.0453	544.446	366.735	75.2086	140.149	194.736
9.266	13.5727	34.8629	44.4097	584.361	374.94	109.133	148.064	164.238
9.293	13.1187	35.534	42.9557	479.923	344.319	115.995	151.5	171.054
9.3201	16.3675	29.0374	59.217	490.288	286.064	118.957	122.389	168.169
9.3471	30.9356	16.4778	70.8508	619.289	231.438	149.723	108.784	125.422
9.3741	43.4937	16.3715	92.3822	535.618	218.169	160.882	134.48	81.9854
9.4011	35.5268	27.6896	141.24	342.971	262.831	108.479	157.672	58.5212
9.4281	20.3037	29.486	161.651	234.478	292.493	59.7858	143.678	49.5834
9.4551	9.3047	24.8879	121.178	262.581	286.082	38.9123	132.563	58.2906
9.4822	10.3271	19.0541	83.5082	346.669	310.794	30.0741	136.285	74.109
9.5092	23.5357	15.035	71.0869	335.096	362.738	38.0164	140.608	69.3797
9.5362	32.0622	19.2826	71.3107	380.604	381.838	48.9875	115.672	64.4611
9.5632	23.5341	27.7059	81.5143	418.892	359.475	60.0986	100.118	61.4275
9.5902	10.2008	43.2623	90.3484	416.804	339.902	80.9335	102.357	38.5735
9.6172	7.6242	57.5195	88.9018	519.613	305.063	99.4269	96.8607	19.2863
9.6442	10.2163	54.1206	72.3003	666.795	253.633	95.512	101.706	20.6321
9.6713	7.7307	45.7533	64.9134	724.579	235.984	76.5643	108.398	29.7086
9.6983	11.445	40.7818	64.3613	651.025	275.021	63.2234	106.859	34.7551
9.7253	28.4589	46.206	53.7102	431.408	331.052	70.8617	107.836	29.5888
9.7523	38.7318	38.549	55.834	195.994	332.389	83.7363	132.284	19.0607
9.7793	33.2019	17.4954	76.3588	182.602	297.738	70.0673	158.183	10.323
9.8063	47.6975	9.0799	100.428	361.081	304.032	58.2963	151.788	13.7934
9.8333	177.822	10.3201	107.518	542.443	304.37	69.8468	131.841	23.1055
9.8603	23.5357	7.4066	96.7439	794.68	269.637	69.5017	130.025	28.4758
9.8874	32.0622	7.507	95.1858	951.119	270.864	70.5114	143.415	43.8321
9.9144	23.5341	11.4415	101.689	749.402	298.741	72.7567	136.118	58.3979
9.9414	10.2008	12.2174	131.387	680.628	312.264	50.8913	112.375	59.0689
9.9684	7.6242	12.7853	158.292	725.736	332.545	33.4241	139.738	47.8748
9.9954	10.2163	13.5567	131.906	537.809	324.455	40.2472	373.988	30.1454
10.0224	7.7307	17.3769	87.5608	431.329	293.906	57.0761	1505.03	29.0519
10.0494	11.445	16.1415	62.334	472.238	318.206	57.3834	5508.82	38.6652
10.0765	28.4589	7.5134	75.9052	438.187	318.138	43.7245	13696.7	36.1128
10.1035	38.7318	2.9151	94.1903	408.873	283.547	44.7123	22563.3	27.1104
10.1305	33.2019	7.51	77.6733	452.708	253.583	49.0131	25459.1	24.2215
10.1575	47.6975	16.0313	68.1841	541.388	255.375	32.0525	20018.5	18.3823
10.1845	12.3228	16.0266	73.074	525.343	293.416	19.8589	11405.1	12.7923
10.2115	86.132	7.402	78.8192	425.887	293.814	28.9018	5486.83	7.6166
10.2386	65.6143	1.4643	92.8087	345.384	277.061	52.4838	2688.13	7.414
10.2656	54.1434	0.3378	100.784	208.409	277.657	64.4498	1536.88	10.5418
10.2926	43.4205	2.8113	73.6685	314.809	278.518	61.6517	1087.83	11.7803
10.3196	49.5483	13.5678	42.8277	588.741	306.058	52.5721	836.067	29.603
10.3466	72.5283	27.4618	44.388	550.176	349.189	32.847	603.462	58.3857
10.3736	69.2556	29.4755	51.3488	279.69	334.277	20.4205	398.197	56.83
10.4006	48.3326	24.886	45.7421	243.291	304.721	29.9238	289.332	35.7411
10.4277	36.871	18.95	43.8486	380.625	287.464	37.8014	257.505	25.7889
10.4547	26.4649	13.7835	41.809	347.602	277.255	30.0371	241.822	18.491
10.4817	20.9686	14.1372	39.3625	233.342	313.108	37.7758	248.118	12.6843
10.5087	21.6446	18.3771	59.4044	241.133	347.138	61.8628	277.85	6.2698
10.5357	13.6731	22.8778	87.3309	399.644	333.991	65.4727	277.945	1.3539
10.5627	10.0944	20.9657	77.9133	425.7	281.58	38.3321	206.235	0.1137
10.5898	16.2484	25.2154	56.2721	210.538	217.088	11.8952	135.687	0.1169
10.6168	16.0332	31.6136	52.5738	43.0472	204.164	3.5927	113.682	1.4595
10.6438	7.4053	37.6467	59.53	3.4411	246.641	11.7756	123.365	7.4008
10.6708	1.5749	42.8407	76.2373	1.2817	264.091	36.998	132.847	16.0289
10.6978	1.6932	25.8762	78.8119	15.8348	263.673	59.6347	149.793	16.1447
10.7248	9.0826	12.7996	72.9736	88.379	240.802	54.2591	180.809	8.9676
10.7518	26.3386	16.5833	78.2641	225.218	195.438	39.9039	192.253	10.3149
10.7788	46.8506	17.5096	74.5346	262.75	194.616	31.9596	180.826	23.6527
10.8059	55.4835	15.1273	71.3146	378.069	239.132	27.3526	182.62	33.5221
10.8329	40.919	21.6419	72.4124	513.095	287.296	31.7387	189.464	30.9319
10.8599	16.6175	35.7511	67.607	462.932	292.721	37.212	187.09	26.2298
10.8869	7.1748	44.8443	60.2074	292.256	231.226	42.3786	199.236	23.6499
10.9139	43.3479	36.9787	63.6775	216.309	170.871	42.4909	203.793	17.5004
10.9409	65.6143	26.2367	71.5227	250.34	153.246	38.7822	172.92	7.7309
10.9679	54.1434	17.7114	69.3934	315.815	170.12	40.4798	174.179	4.1588
10.995	43.4205	7.5236	67.6033	561.571	173.99	49.3106	247.761	12.3225
11.022	49.5483	1.6848	63.1219	751.741	161.697	56.2898	291.458	21.3102
11.049	72.5283	2.9219	62.4374	549.147	182.295	43.2646	250.216	18.1542
11.076	69.2556	13.5603	80.1652	269.494	231.852	29.269	167.599	12.9018
11.103	48.3326	27.3587	93.0278	225.326	288.335	28.1351	136.004	9.1846
11.13	36.871	28.2489	85.8951	327.409	355.909	38.3392	161.921	16.1535
11.1571	26.4649	20.4067	70.0454	464.129	356.693	49.5461	173.967	32.3888
11.1841	20.9686	17.8253	60.9043	495.112	270.748	39.5681	186.468	34.7555
11.2111	21.6446	31.1628	64.7853	478.595	242.789	16.2606	207.227	26.8899
11.2381	13.6731	44.956	79.62	617.332	305.743	3.2495	217.179	22.8709
11.2651	10.0944	42.9261	89.2065	850.941	331.921	2.9282	214.643	12.3326
11.2921	16.2484	36.3218	103.158	982.97	286	12.1175	199.788	2.7011
11.3191	16.0332	25.225	102.007	607.953	227.339	20.1818	166.374	0.2243
11.3462	7.4053	16.2677	73.2033	172.27	219.923	14.8983	165.963	0.1169
11.3732	1.5749	17.8183	58.0603	36.1691	256.355	16.1378	194.171	1.3473
11.4002	1.6932	18.8393	84.9924	62.4766	300.577	26.2275	209.303	6.0492
11.4272	9.0826	19.5049	104.492	100.865	318.455	22.0881	215.248	9.9823
11.4542	26.3386	21.6377	85.2093	62.2806	293.953	8.8643	225.764	6.1615
11.4812	46.8506	14.9122	76.9528	29.494	231.821	3.2545	238.886	2.8044
11.5083	46.5291	14.9143	112.466	90.592	209.329	10.4351	236.333	7.5072
11.5352	59.1786	21.6329	186.451	236.612	231.842	30.8272	224.568	16.1497
11.5623	60.9961	19.5094	722.608	324.953	224.115	48.4172	197.577	17.4877
11.5893	38.536	19.0553	4502.33	252.427	196.648	43.6019	187.338	14.7937
11.6163	19.063	20.2987	19852.5	180.111	193.694	35.8647	248.964	17.4887
11.6433	17.8244	25.775	54220.2	270.6	215.372	40.5922	291.142	16.2504
11.6703	16.1583	34.2058	91547.2	442.891	243.245	37.3266	299.086	8.7541
11.6973	7.6293	31.8201	97622.5	613.58	248.326	34.9831	451.025	7.6177
11.7243	4.4814	31.4005	67710.6	731.472	208.619	41.1291	737.551	11.4395
11.7514	16.2636	28.4566	32198.1	735.642	178.286	39.5705	970.262	12.1011
11.7784	38.2288	18.8456	13053.2	671.505	188.457	24.8809	135.687	11.3261
11.8054	43.3929	9.193	6548.23	515.061	189.965	8.9775	113.682	6.1621
11.8324	26.9926	10.3248	4201.43	408.976	166.12	1.6849	123.365	1.352
11.8594	15.5945	23.5358	2938.88	379.2	189.131	1.4659	132.847	0.1107
11.8864	12.6575	32.0615	2070.69	380.667	232.592	6.0684	149.793	0.0033
11.9135	14.0331	23.5512	1517.57	378.039	231.649	10.4206	180.809	0
11.9405	18.3762	10.424	1207.36	394.164	225.965	11.4423	192.253	0.0001
11.9675	22.9883	10.4332	1099.63	435.884	240.948	25.5586	180.826	0.0066
11.9945	22.4158	23.7573	1023.52	455.275	246.483	40.1401	182.62	0.2205
12.0215	32.3002	34.8737	812.451	329.434	247.362	25.653	189.464	2.701
12.0485	43.8233	37.0968	611.813	257.033	252.78	13.1243	187.09	12.319
12.0756	38.231	37.6684	509.671	397.516	271.797	20.8412	199.236	22.6573
12.1026	32.5034	37.102	483.243	600.011	283.818	38.2382	203.793	24.3106
12.1296	30.4948	35.0966	442.671	717.938	324.139	55.7042	172.92	24.1116
12.1566	27.0116	26.568	406.554	688.291	372.394	52.2453	135.687	19.7166
12.1836	28.8148	23.7659	369.611	635.23	365.191	34.6269	113.682	18.7327
12.2106	22.2971	34.981	356.275	595.487	362.746	27.2647	123.365	16.3623
12.2376	8.7556	38.3335	361.238	638.696	418.955	27.7888	132.847	8.8607
12.2647	1.5698	26.1282	322.587	682.671	470.43	41.6095	149.793	8.8575
12.2917	0.1205	15.1241	280.442	531.1	473.592	63.8787	180.809	16.2584
12.3187	0.1172	12.9014	247.254	438.031	423.675	70.9712	192.253	17.5978
12.3457	1.4591	12.2213	233.477	509.673	391.524	45.9495	180.826	16.1442
12.3727	7.3992	11.5528	223.736	410.916	382.964	26.5723	182.62	23.6519
12.3997	16.0341	8.9711	216.649	245.921	367.51	29.2614	189.464	27.4692
12.4268	16.3621	14.9316	219.131	228.727	337.111	28.369	187.09	19.5055
12.4537	11.6674	28.02	229.065	342.063	354.105	20.409	199.236	13.0151
12.4808	22.5239	35.0887	244.45	370.186	382.906	17.8322	203.793	9.2984
12.5078	44.9592	51.7776	244.09	387.231	327.281	31.3866	172.92	17.4942
12.5348	51.6666	71.0749	202.308	578.512	301.317	47.7644	135.687	38.218
12.5618	43.4993	59.1764	168.879	618.241	338.936	56.493	113.682	42.1453
12.5888	31.261	36.3238	151.881	435.808	344.868	64.0048	123.365	22.3095
12.6159	20.305	25.3288	149.283	395.235	329.973	57.2805	132.847	11.6668
12.6428	13.8963	17.7289	161.733	391.662	372.795	52.0178	149.793	16.4872
12.6699	14.1394	8.979	179.174	277.704	418.873	52.1393	180.809	17.7304
12.6969	18.2681	9.0848	203.079	217.294	433.44	42.1425	192.253	17.9362
12.7239	21.5307	19.061	216.066	275.397	396.152	46.4249	180.826	35.209
12.7509	14.9167	30.9423	177.31	413.049	398.877	56.1583	182.62	63.3365
12.7779	15.2498	41.0246	130.652	668.243	433.875	49.893	189.464	75.7779
12.8049	26.0167	42.3669	116.898	795.751	410.091	42.5923	187.09	69.1488
12.832	42.0116	38.3395	141.276	671.656	413.655	48.5286	199.236	59.9749
12.859	70.8803	35.1979	154.892	452.694	437.29	49.6606	203.793	42.821
12.886	82.9308	26.4612	128.288	445.018	443.712	31.0559	172.92	25.1183
12.913	65.037	22.3117	88.2081	458.548	438.458	11.6698	215.917	25.1136
12.94	49.6397	27.6903	74.2483	360.05	358.495	7.8448	218.265	26.3495
12.967	52.0387	23.5458	95.7212	366.87	270.984	11.4506	212.639	14.8005
12.9941	43.4919	14.9069	126.159	328.408	260.545	12.2156	210.081	8.8565
13.0211	36.4426	12.9023	120.363	166.566	269.742	12.7855	258.07	10.2065
13.0481	42.591	12.4415	103.043	134.76	250.678	13.5677	248.695	6.1622
13.0751	45.6324	14.1458	107.244	328.252	228.338	17.7169	274.85	2.6942
13.1021	35.0771	19.944	117.859	562.799	213.918	20.5156	283.982	6.1591
13.1291	17.7233	31.5097	107.055	589.846	185.083	29.7054	242.125	9.9823
13.1561	15.2468	41.7909	100.705	475.516	154.792	51.1106	213.952	6.0485
13.1832	23.0067	46.0811	112.862	431.314	154.788	56.9503	203.672	1.3555
13.2102	25.9957	35.7463	131.079	369.141	184.016	44.4958	194.54	0.3308
13.2372	34.0885	20.3101	143.683	287.558	238.457	33.1919	187.41	2.7009
13.2642	46.6125	9.1903	137.903	305.814	312.275	27.2354	197.871	12.2005
13.2912	50.3467	8.9791	111.534	286.394	304.188	29.0422	196.513	21.3068
13.3182	36.0903	17.5986	99.6621	189.235	253.304	25.0058	147.242	18.1524
13.3453	36.4537	23.5392	89.2422	76.958	237.858	20.9617	90.235	12.6784
13.3722	49.9889	24.7727	83.9618	17.1155	233.326	22.878	81.3056	6.2987
13.3993	46.9794	23.539	87.6972	31.7059	236.096	18.4864	112.776	1.4379
13.4263	33.7804	17.5697	74.0728	163.795	248.995	15.4422	133.921	0.1577
13.4533	26.665	7.9762	78.2427	408.769	222.259	19.5083	141.988	0
13.4803	25.1671	2.0882	92.7554	606.895	175.333	30.4653	168.604	0
